# Supplementary material for: 6,12,18,24-Tetra­meth­oxy-4,10,16,22-tetra­kis­[(meth­oxy­carbon­yl)meth­oxy]-2,8,14,20-tetra­kis­(2-phenyl­eth­yl)resorcin[4]arene
Source: Acta Crystallogr Sect E Struct Rep Online. 2011 Dec 10;68(Pt 1):o97–8. doi: 10.1107/S1600536811051567 (PMC3254447; doi:10.1107/S1600536811051567)
Supplement: Supplementary file 2 [file e-68-00o97-Isup2.hkl]

# 
# h,k,l, Fc-squared, Fo-squared, sigma(Fo-squared) and status flag 
# 
data_I
_shelx_title ' p21 in P2(1)' 
_shelx_refln_list_code          4 
_shelx_F_calc_maximum      728.67 
_exptl_crystal_F_000      5312.00 
_reflns_d_resolution_high  0.7486 
 
loop_ 
 _symmetry_equiv_pos_as_xyz 
 'x, y, z' 
 '-x, y+1/2, -z' 
 
_cell_length_a    14.1361 
_cell_length_b    32.2264 
_cell_length_c    28.9417 
_cell_angle_alpha  90.000 
_cell_angle_beta   90.572 
_cell_angle_gamma  90.000 
 
_shelx_F_squared_multiplier     1.000 
 
loop_ 
 _refln_index_h 
 _refln_index_k 
 _refln_index_l 
 _refln_F_squared_calc 
 _refln_F_squared_meas 
 _refln_F_squared_sigma 
 _refln_observed_status 
   2   0   0     1322.57     1006.48     87.52 o 
   3   0   0     6609.78     5453.59    432.13 o 
   4   0   0    30938.14    29472.09   1485.70 o 
   5   0   0     3498.13     3418.38    179.82 o 
   6   0   0     5168.65     5615.45    290.24 o 
   7   0   0      101.40       46.49     27.08 o 
   8   0   0     4731.34     5476.77    240.48 o 
   9   0   0     1054.89      994.83     57.51 o 
  10   0   0      106.55      136.59     25.76 o 
  11   0   0       61.74       42.09     26.45 o 
  12   0   0       46.47        7.49     36.59 o 
  13   0   0      534.18      455.29     57.63 o 
  14   0   0     2607.52     2260.50    141.71 o 
  15   0   0       82.00       21.88     60.17 o 
  16   0   0        0.38       92.99     82.05 o 
  17   0   0       56.31       98.46     82.05 o 
  18   0   0      249.53      366.49     98.46 o 
   2   1   0    24024.93    25712.05   1169.87 o 
   3   1   0     4816.73     3174.17    165.49 o 
   4   1   0    29665.83    36064.89   1273.34 o 
   5   1   0     2636.94     2600.45    136.97 o 
   6   1   0     8416.57     8542.44    306.46 o 
   7   1   0     1027.37      765.90     55.19 o 
   8   1   0     3820.98     3838.72    153.59 o 
   9   1   0      440.40      586.98     30.99 o 
  10   1   0      224.82      295.38     40.77 o 
  11   1   0        1.14        2.96     20.71 o 
  12   1   0       18.50       22.53     28.62 o 
  13   1   0       22.25        0.75     29.71 o 
  14   1   0      695.02      689.99     59.49 o 
  15   1   0       64.73      134.23     68.37 o 
  16   1   0       20.91       87.52     53.74 o 
  17   1   0      402.20      481.13     71.48 o 
  18   1   0        1.45       21.38     95.72 o 
   1   2   0       81.36       55.27     11.74 o 
   2   2   0   242898.25   249697.48   9915.52 o 
   3   2   0     1711.79      569.26     27.60 o 
   4   2   0    35100.21    38348.66   1620.71 o 
   5   2   0      852.06      882.42     46.68 o 
   6   2   0    37110.25    38749.94   1376.50 o 
   7   2   0      712.65      388.52     91.58 o 
   8   2   0     4764.40     5014.35    169.18 o 
   9   2   0      528.23      489.97     25.06 o 
  10   2   0       76.04       78.84     17.08 o 
  11   2   0      303.19      239.56     33.03 o 
  12   2   0      790.39      876.78     64.74 o 
  13   2   0       22.54      -20.15     29.33 o 
  14   2   0      571.53      537.93     49.41 o 
  15   2   0      102.22      124.93     48.23 o 
  16   2   0      323.75      440.35     61.89 o 
  17   2   0      280.48      276.18     67.60 o 
  18   2   0       54.76      -38.64     59.86 o 
   2   3   0    38405.33    43991.73   1641.57 o 
   3   3   0    19895.38    16774.24    627.08 o 
   4   3   0   124606.34   129590.01   4824.97 o 
   5   3   0      487.80      581.10     55.14 o 
   6   3   0    68975.77    76415.52   2711.93 o 
   7   3   0    13043.96    14351.78    468.08 o 
   8   3   0     1743.75     1983.12     89.96 o 
   9   3   0      167.99      153.63     17.19 o 
  10   3   0       25.80       17.06     18.83 o 
  11   3   0      584.16      528.62     32.59 o 
  12   3   0      227.07      203.39     30.51 o 
  13   3   0      321.87      340.82     37.90 o 
  14   3   0      286.63      278.25     42.87 o 
  15   3   0      139.14      126.61     42.03 o 
  16   3   0      103.10      162.23     73.84 o 
  17   3   0       52.59       38.29     87.52 o 
  18   3   0      264.56      355.78     75.35 o 
   0   4   0    11493.89    15429.21    857.39 o 
   1   4   0      113.52       69.00      8.69 o 
   2   4   0     7116.92     6025.21    224.57 o 
   3   4   0    11511.29    11469.92    485.17 o 
   4   4   0     4162.26     4669.76    176.36 o 
   5   4   0     1662.27     1543.72    396.57 o 
   6   4   0    23079.68    23755.63   1005.93 o 
   7   4   0      513.33      301.05     31.58 o 
   8   4   0     2447.89     2857.28    100.07 o 
   9   4   0      769.26      893.37     36.79 o 
  10   4   0      451.86      524.23     37.11 o 
  11   4   0     1332.14     1358.15     67.99 o 
  12   4   0      593.73      628.62     36.87 o 
  13   4   0      116.45       68.37     49.64 o 
  14   4   0      282.81      239.39     39.92 o 
  15   4   0       32.67       76.43     39.92 o 
  16   4   0      361.48      290.26     98.46 o 
  17   4   0       13.69       27.17     90.25 o 
  18   4   0       49.83      127.96     63.73 o 
   1   5   0     1014.96      936.25     60.00 o 
   2   5   0    28732.52    32160.46   1195.34 o 
   3   5   0      360.42      378.71     22.48 o 
   4   5   0    13265.55    13268.87    494.46 o 
   5   5   0      840.69      907.84     58.55 o 
   6   5   0    40051.20    46718.11   1510.44 o 
   7   5   0    10118.85    10758.28    353.08 o 
   8   5   0     1273.85     1204.54     50.87 o 
   9   5   0       20.82       36.14     14.11 o 
  10   5   0     1501.88     1693.64     68.05 o 
  11   5   0      303.14      265.50     28.74 o 
  12   5   0      388.63      391.29     40.22 o 
  13   5   0       32.26      -25.43     27.14 o 
  14   5   0      563.97      507.67     50.33 o 
  15   5   0      112.01       37.09     42.03 o 
  16   5   0      100.98      193.53    114.87 o 
  17   5   0       19.65      169.57     61.89 o 
  18   5   0        5.79       61.46     71.11 o 
   0   6   0    46208.27    46503.63   2599.57 o 
   1   6   0     2352.75     2479.85    100.75 o 
   2   6   0   427224.88   448205.22  24858.19 o 
   3   6   0     4244.29     4802.26    244.30 o 
   4   6   0    51916.05    52446.64   1749.62 o 
   5   6   0      191.22      234.51     37.11 o 
   6   6   0    36634.68    42957.43   1390.21 o 
   7   6   0      971.63      709.44     39.00 o 
   8   6   0      300.55      245.89     22.27 o 
   9   6   0      695.96      776.09     42.75 o 
  10   6   0     1935.21     2242.06     98.52 o 
  11   6   0     1162.63     1221.71     56.99 o 
  12   6   0      730.88      672.13     39.97 o 
  13   6   0       30.12       17.84     29.21 o 
  14   6   0       17.36      -35.70     35.70 o 
  15   6   0      305.43      316.88     47.37 o 
  16   6   0     1974.33     1885.97    135.65 o 
  17   6   0       26.75       24.61     58.02 o 
  18   6   0       66.88      109.22     59.86 o 
   1   7   0      638.94      737.93    104.22 o 
   2   7   0   530964.94   537202.00  29820.41 o 
   3   7   0     2654.61     2560.80     90.13 o 
   4   7   0    15245.21    16622.03    558.35 o 
   5   7   0      437.41      371.51     24.87 o 
   6   7   0    11366.42    13940.43    452.32 o 
   7   7   0      984.46     1162.90     60.95 o 
   8   7   0      877.96      873.94     53.33 o 
   9   7   0     2688.23     2570.05     92.91 o 
  10   7   0      921.71      881.94     42.60 o 
  11   7   0      552.54      504.63     48.00 o 
  12   7   0      312.91      183.77     31.91 o 
  13   7   0      314.88      257.47     34.11 o 
  14   7   0      266.58      361.51     46.05 o 
  15   7   0      244.77      296.43     45.19 o 
  16   7   0      159.89      198.41     48.13 o 
  17   7   0       24.07        0.00     53.74 o 
  18   7   0       12.29       51.88     63.73 o 
   1   8   0     2932.07     2328.78     96.83 o 
   2   8   0    10308.08     8310.18    419.12 o 
   3   8   0      763.59      590.82     53.60 o 
   4   8   0       51.76       46.21     14.47 o 
   5   8   0     2388.37     2150.63     77.26 o 
   6   8   0     6522.63     6840.05    220.59 o 
   7   8   0     5105.59     4575.82    238.48 o 
   8   8   0     3414.84     3575.83    123.61 o 
   9   8   0      680.08      788.50     73.38 o 
  10   8   0      330.74      297.76     25.85 o 
  11   8   0       39.03       27.94     23.91 o 
  12   8   0       90.25       97.74     30.51 o 
  13   8   0       22.85        3.65     37.63 o 
  14   8   0      606.87      553.15     52.40 o 
  15   8   0      175.08      248.89     46.24 o 
  16   8   0      647.85      587.98     74.12 o 
  17   8   0       10.13      -19.33     57.63 o 
  18   8   0      171.80      139.48     73.84 o 
   1   9   0     2142.92     1936.49    123.07 o 
   2   9   0      228.93      353.20     22.20 o 
   3   9   0     1158.48      832.98     41.62 o 
   4   9   0       42.84       52.31     11.85 o 
   5   9   0      198.33      267.33     23.45 o 
   6   9   0    11183.97    12487.54    376.60 o 
   7   9   0     1000.70      833.76     37.73 o 
   8   9   0     5867.16     6036.10    201.63 o 
   9   9   0       32.18       10.23     19.38 o 
  10   9   0      973.39      868.87     42.58 o 
  11   9   0     1103.34      970.63     48.05 o 
  12   9   0      706.11      819.29     49.66 o 
  13   9   0      338.91      266.36     35.24 o 
  14   9   0      225.72      202.90     56.85 o 
  15   9   0      405.36      314.62     47.16 o 
  16   9   0      290.11      334.63     50.33 o 
  17   9   0       82.26      -23.01     68.37 o 
  18   9   0        9.19        4.94     90.25 o 
   0  10   0   104557.25   106931.85   5948.90 o 
   1  10   0     4736.80     5239.12    210.07 o 
   2  10   0    61774.74    66945.66   2626.36 o 
   3  10   0     3889.84     3272.86    223.90 o 
   4  10   0    17884.38    18736.74    628.15 o 
   5  10   0     1125.63     1110.53     76.59 o 
   6  10   0     8753.94    10327.61    312.26 o 
   7  10   0     3370.26     3383.78    129.31 o 
   8  10   0     7614.68     8114.41    268.49 o 
   9  10   0      339.67      349.66     26.45 o 
  10  10   0     2301.33     2358.67    104.59 o 
  11  10   0      296.98      227.49     28.94 o 
  12  10   0      832.93      818.99     50.62 o 
  13  10   0      440.91      369.34     38.41 o 
  14  10   0      384.02      284.33     38.14 o 
  15  10   0      391.30      397.97     48.13 o 
  16  10   0      101.21      142.97     45.19 o 
  17  10   0      173.87      147.27     52.40 o 
  18  10   0      234.67      308.46     69.30 o 
   1  11   0     8152.95     7386.75    294.43 o 
   2  11   0    62032.89    68300.77   2679.19 o 
   3  11   0     7105.09     6650.37    226.18 o 
   4  11   0    20382.31    20428.55    688.80 o 
   5  11   0     1870.22     1412.67    112.52 o 
   6  11   0     7698.56     8724.24    263.14 o 
   7  11   0     1829.08     2079.39     76.15 o 
   8  11   0     1210.91     1249.51    101.06 o 
   9  11   0       22.08       44.77     21.06 o 
  10  11   0     1258.88     1248.10     55.88 o 
  11  11   0      267.00      287.03     33.78 o 
  12  11   0      363.35      419.94     37.80 o 
  13  11   0      316.58      292.82     36.02 o 
  14  11   0      260.61      221.39     36.85 o 
  15  11   0       43.62       29.70     39.39 o 
  16  11   0        4.81       -4.01     43.60 o 
  17  11   0      343.48      261.17     54.33 o 
  18  11   0       75.72      133.16     67.60 o 
   0  12   0   140354.86   163145.44  10420.34 o 
   1  12   0     3692.43     3583.81    156.33 o 
   2  12   0     2189.04     1848.09    102.42 o 
   3  12   0     1701.83     1726.02    303.57 o 
   4  12   0    33734.76    36130.83   1370.93 o 
   5  12   0      339.41      400.94     25.28 o 
   6  12   0     4116.64     4520.00    139.97 o 
   7  12   0      785.06      840.15     40.17 o 
   8  12   0     1340.72     1477.23    165.11 o 
   9  12   0      138.46      228.77     45.50 o 
  10  12   0       27.57       -2.37     23.21 o 
  11  12   0      606.59      546.57     39.99 o 
  12  12   0      116.63      110.81     32.24 o 
  13  12   0       44.86        9.22     30.51 o 
  14  12   0      107.61      152.77     35.89 o 
  15  12   0      164.06      157.70     43.99 o 
  16  12   0      164.25      156.01     48.99 o 
  17  12   0       38.90       96.45     49.22 o 
  18  12   0      148.61      136.75     65.41 o 
   1  13   0     1247.57     1273.69     60.76 o 
   2  13   0    27402.95    28399.18   1183.50 o 
   3  13   0      959.02      848.74    112.11 o 
   4  13   0     9608.30     9378.27    337.78 o 
   5  13   0      165.79      164.75     14.06 o 
   6  13   0     4651.81     4817.24    148.95 o 
   7  13   0     3131.56     3096.96    107.97 o 
   8  13   0     7328.81     7970.67    263.71 o 
   9  13   0     2684.55     2579.96    107.40 o 
  10  13   0      164.91      188.28     27.21 o 
  11  13   0        9.42        9.89     27.07 o 
  12  13   0      834.60      687.40     46.16 o 
  13  13   0       85.19       30.28     32.84 o 
  14  13   0      319.30      364.56     41.72 o 
  15  13   0      748.05      823.44     64.90 o 
  16  13   0      491.46      459.17     60.52 o 
  17  13   0       65.01      129.63     51.15 o 
   0  14   0      158.67      141.70     17.43 o 
   1  14   0     2141.02     2204.41    170.54 o 
   2  14   0    60871.00    62819.50   2465.54 o 
   3  14   0      742.77      596.45     36.54 o 
   4  14   0     1161.80     1061.17    226.59 o 
   5  14   0      270.05      309.43     18.36 o 
   6  14   0     1280.10     1400.77     58.24 o 
   7  14   0      142.54      159.49     19.80 o 
   8  14   0     2100.88     2338.63    112.98 o 
   9  14   0      942.80      953.23     46.64 o 
  10  14   0     1817.69     1921.22     76.32 o 
  11  14   0       57.90       14.11     28.38 o 
  12  14   0      863.07      755.70     48.35 o 
  13  14   0      576.38      474.05     56.85 o 
  14  14   0       20.26      -33.78     33.78 o 
  15  14   0       50.80       59.05     42.60 o 
  16  14   0      827.36      721.32     64.90 o 
  17  14   0      334.91      241.93     66.94 o 
   1  15   0     3027.73     3208.36    243.16 o 
   2  15   0    28973.35    29594.83   1335.88 o 
   3  15   0       27.13       18.04     15.83 o 
   4  15   0     1006.12     1127.70     51.13 o 
   5  15   0        6.58        6.81     16.05 o 
   6  15   0       41.43       32.79     13.54 o 
   7  15   0     2327.95     2439.51     87.15 o 
   8  15   0     1593.61     1616.44     65.14 o 
   9  15   0     2349.02     2442.67     90.17 o 
  10  15   0     4126.24     4292.91    165.09 o 
  11  15   0      310.80      267.57     37.11 o 
  12  15   0      521.64      458.69     41.19 o 
  13  15   0      507.09      394.28     41.19 o 
  14  15   0       81.53      188.71     37.22 o 
  15  15   0       92.74      125.81     45.03 o 
  16  15   0       20.64       18.29     61.52 o 
  17  15   0      192.24      283.03    106.66 o 
   0  16   0    38699.01    41938.89   1990.57 o 
   1  16   0     3169.75     3157.05    119.33 o 
   2  16   0     3121.04     3425.87    133.66 o 
   3  16   0     1901.45     2066.11     77.92 o 
   4  16   0    23923.99    25601.21    885.43 o 
   5  16   0      317.50      308.42     22.35 o 
   6  16   0       29.65       29.09     13.21 o 
   7  16   0      552.19      601.27     48.09 o 
   8  16   0     2820.01     2825.59    146.06 o 
   9  16   0      473.25      448.12     31.29 o 
  10  16   0     4461.33     4761.39    209.22 o 
  11  16   0      106.88      139.29     31.42 o 
  12  16   0      767.73      723.67     62.37 o 
  13  16   0      507.67      430.59     41.47 o 
  14  16   0      872.98      840.62     55.58 o 
  15  16   0      192.44      171.47     49.41 o 
  16  16   0      250.85      356.81     71.48 o 
  17  16   0      199.75      210.75     69.30 o 
   1  17   0      138.72      230.78     41.68 o 
   2  17   0      479.92      397.15     43.76 o 
   3  17   0      244.34      254.46     66.35 o 
   4  17   0     2179.61     2714.02     97.84 o 
   5  17   0      488.53      491.52     57.36 o 
   6  17   0      734.83      820.25     79.74 o 
   7  17   0      216.48      323.60     57.10 o 
   8  17   0     1108.87     1194.22     63.81 o 
   9  17   0      203.19      186.46     32.36 o 
  10  17   0     3981.72     3905.37    194.73 o 
  11  17   0     1618.60     1361.94     88.79 o 
  12  17   0       63.40       -3.83     39.69 o 
  13  17   0      359.20      261.00     50.53 o 
  14  17   0      452.81      437.21     58.89 o 
  15  17   0       19.61       88.13     47.96 o 
  16  17   0      174.82      158.17     69.30 o 
  17  17   0      138.24      218.25    114.87 o 
   0  18   0     2255.68     2683.71    169.57 o 
   1  18   0      728.76      930.92     55.90 o 
   2  18   0    57919.22    63866.29   2699.04 o 
   3  18   0     3434.24     3769.79    227.46 o 
   4  18   0     1741.91     1849.52     72.14 o 
   5  18   0      821.31      836.31     40.76 o 
   6  18   0     2260.63     2392.36    102.23 o 
   7  18   0     1401.41     1342.38     68.11 o 
   8  18   0     2014.15     2261.57    100.99 o 
   9  18   0      191.48      147.58     32.48 o 
  10  18   0     1703.52     1703.47     97.23 o 
  11  18   0      686.97      821.92     63.46 o 
  12  18   0      133.74       83.17     45.19 o 
  13  18   0      287.87      252.29     49.41 o 
  14  18   0      656.90      593.40     61.90 o 
  15  18   0      475.74      510.53     60.69 o 
  16  18   0      241.42      284.44     73.49 o 
  17  18   0      159.17      283.58     75.35 o 
   1  19   0      132.13      151.57     27.19 o 
   2  19   0    46705.23    51021.27   1984.25 o 
   3  19   0     4784.34     4960.92    234.08 o 
   4  19   0      204.59      355.60     33.37 o 
   5  19   0     2009.68     1983.85    107.39 o 
   6  19   0      137.97      128.46     26.94 o 
   7  19   0      200.61      213.73     38.80 o 
   8  19   0      859.77      838.01     49.95 o 
   9  19   0      118.90      213.20     40.08 o 
  10  19   0      451.51      447.77     51.15 o 
  11  19   0     2380.37     2438.62    127.39 o 
  12  19   0      304.08      320.04     50.33 o 
  13  19   0      214.39      116.38     44.77 o 
  14  19   0      444.56      484.13     75.43 o 
  15  19   0      197.06      133.93     52.18 o 
  16  19   0      443.27      624.79    227.00 o 
   0  20   0    18474.89    20237.27   1452.28 o 
   1  20   0      221.67      301.81     26.54 o 
   2  20   0      277.14      437.60     71.11 o 
   3  20   0      622.15      664.27     36.34 o 
   4  20   0     1027.79     1060.09     68.81 o 
   5  20   0       87.14       79.74     19.56 o 
   6  20   0       49.14       22.06     25.16 o 
   7  20   0      881.73     1062.67     61.15 o 
   8  20   0      371.67      396.39     39.09 o 
   9  20   0      115.15      284.44     44.95 o 
  10  20   0       27.48       69.16     40.40 o 
  11  20   0      535.41      483.69     52.31 o 
  12  20   0      366.22      390.51     55.57 o 
  13  20   0       11.55      -11.87     44.95 o 
  14  20   0      289.64      243.83     53.50 o 
  15  20   0      124.68       89.23     53.09 o 
  16  20   0      122.71      100.53    109.40 o 
   1  21   0       15.09       42.78     16.22 o 
   2  21   0     6512.80     6864.34    305.28 o 
   3  21   0       83.28       66.29     18.83 o 
   4  21   0     4902.07     4922.27    254.97 o 
   5  21   0       70.27       85.87     21.50 o 
   6  21   0     1305.43     1667.40     77.64 o 
   7  21   0     3806.07     4017.35    167.38 o 
   8  21   0     3859.81     4295.24    174.93 o 
   9  21   0     6936.91     7385.87    332.31 o 
  10  21   0      212.25      197.08     43.99 o 
  11  21   0      218.59      327.48     63.35 o 
  12  21   0      801.85      858.86    114.76 o 
  13  21   0      189.42      174.69     48.36 o 
  14  21   0      830.73     1003.46     79.72 o 
  15  21   0       46.33       26.22     50.68 o 
  16  21   0       59.87       15.00     67.60 o 
   0  22   0      779.03      804.84     87.52 o 
   1  22   0      674.59      833.00     50.02 o 
   2  22   0     1835.65     2172.28    100.03 o 
   3  22   0     1302.75     1238.78     56.56 o 
   4  22   0     1033.59     1134.16     90.62 o 
   5  22   0      349.77      366.07     30.59 o 
   6  22   0      795.69      892.08    100.27 o 
   7  22   0     2314.50     2500.77    174.49 o 
   8  22   0     2453.78     2715.39    123.82 o 
   9  22   0     2958.92     3190.05    158.34 o 
  10  22   0      495.31      418.74     52.25 o 
  11  22   0      864.90      795.79     66.65 o 
  12  22   0      503.51      512.08     60.69 o 
  13  22   0       30.42        3.55     47.16 o 
  14  22   0      262.29      348.26     63.60 o 
  15  22   0       37.41      -11.21     48.99 o 
  16  22   0      256.17      292.50     73.18 o 
   1  23   0     1686.46     1903.38    115.22 o 
   2  23   0     2166.70     2221.59    112.90 o 
   3  23   0      809.59      954.59     89.97 o 
   4  23   0     7748.48     8139.40    382.90 o 
   5  23   0      921.18      949.94     84.97 o 
   6  23   0      169.19      200.63     33.10 o 
   7  23   0     2171.28     2626.04    116.22 o 
   8  23   0      225.09      322.85     48.16 o 
   9  23   0      245.74      349.13     49.74 o 
  10  23   0      531.89      615.54     58.74 o 
  11  23   0      175.10      154.67     48.36 o 
  12  23   0      355.84      305.66     53.50 o 
  13  23   0       92.87      102.82     55.18 o 
  14  23   0      177.55      181.49     55.36 o 
  15  23   0       46.51       96.97     55.57 o 
   0  24   0       46.32       49.78     38.10 o 
   1  24   0     3704.43     3521.90    157.91 o 
   2  24   0     9043.90     9227.65    501.35 o 
   3  24   0     5339.50     5440.19    266.69 o 
   4  24   0    31604.99    32990.63   1396.93 o 
   5  24   0      857.94      745.52     87.68 o 
   6  24   0     1414.01     1590.65     87.17 o 
   7  24   0     1301.93     1530.22     79.31 o 
   8  24   0      515.19      438.85     48.67 o 
   9  24   0      209.15      153.16     43.31 o 
  10  24   0      773.85      750.26     84.89 o 
  11  24   0      219.67      148.09     49.74 o 
  12  24   0       67.85       54.28     47.96 o 
  13  24   0      166.99      202.83     54.68 o 
  14  24   0      449.54      454.42     66.17 o 
  15  24   0        4.67      -22.30     55.73 o 
   1  25   0      796.67      950.60    117.64 o 
   2  25   0     2050.85     2436.68    183.17 o 
   3  25   0     1110.02     1018.67     84.04 o 
   4  25   0    13537.15    14590.81    779.24 o 
   5  25   0     1387.15     1495.83    112.11 o 
   6  25   0     2172.04     2256.85    144.48 o 
   7  25   0     1616.19     1605.96     81.07 o 
   8  25   0      404.69      424.32     51.38 o 
   9  25   0      307.40      311.51     54.22 o 
  10  25   0      220.43      159.11     46.05 o 
  11  25   0      253.63      361.38     55.07 o 
  12  25   0      144.54      171.54     51.52 o 
  13  25   0      129.64      106.16     54.33 o 
  14  25   0      216.56      191.74     59.84 o 
  15  25   0      369.29      378.92     68.38 o 
   0  26   0      397.81      405.66     57.43 o 
   1  26   0      593.05      733.70     56.85 o 
   2  26   0    10637.49    11270.79    544.77 o 
   3  26   0      425.98      547.75    100.39 o 
   4  26   0     1198.10     1196.43    115.27 o 
   5  26   0      411.58      460.77     49.22 o 
   6  26   0     2275.77     2447.81    156.33 o 
   7  26   0      241.49      376.86     81.32 o 
   8  26   0     1195.80     1437.75     90.08 o 
   9  26   0      438.56      527.14     56.14 o 
  10  26   0       77.17       56.45     44.23 o 
  11  26   0      254.17      202.39     51.15 o 
  12  26   0      199.69      244.52     56.36 o 
  13  26   0      332.98      440.68     63.26 o 
  14  26   0        7.31       18.90     55.57 o 
  15  26   0      122.30      112.46     60.30 o 
   1  27   0      747.84      707.38     48.77 o 
   2  27   0    33621.19    34681.84   1882.23 o 
   3  27   0     1978.56     2000.83    126.32 o 
   4  27   0      104.69      129.73     30.90 o 
   5  27   0     1195.77     1030.82     76.78 o 
   6  27   0      385.08      472.77     62.44 o 
   7  27   0      215.86      204.04     34.77 o 
   8  27   0      650.13      707.50     74.34 o 
   9  27   0       75.03       58.71     42.82 o 
  10  27   0      236.83      281.24     68.87 o 
  11  27   0      353.48      422.09     60.26 o 
  12  27   0      229.15      342.91     60.69 o 
  13  27   0      103.90      145.16     56.14 o 
  14  27   0      113.19      143.06     57.96 o 
   0  28   0     2980.78     3225.96    358.28 o 
   1  28   0     3303.22     3725.21    247.12 o 
   2  28   0       75.17      181.29     52.51 o 
   3  28   0     1868.14     2004.64    158.66 o 
   4  28   0      224.74      232.73     35.72 o 
   5  28   0      343.27      383.42     51.87 o 
   6  28   0      366.73      381.83     56.48 o 
   7  28   0        8.57      -34.95     45.91 o 
   8  28   0      113.23      113.01     45.46 o 
   9  28   0      145.72       65.19     43.31 o 
  10  28   0      286.88      353.17     55.07 o 
  11  28   0      481.43      619.15     63.86 o 
  12  28   0      219.90      263.83     56.67 o 
  13  28   0      293.62      381.77     75.80 o 
  14  28   0       60.45      125.83     60.05 o 
   1  29   0     1942.06     1999.18    159.48 o 
   2  29   0      528.96      712.70     52.44 o 
   3  29   0      240.02      359.85     39.64 o 
   4  29   0      703.36      682.05     59.21 o 
   5  29   0      485.82      439.97     54.33 o 
   6  29   0        6.02      -17.82     42.60 o 
   7  29   0      173.69      134.26     63.03 o 
   8  29   0      458.89      435.15     70.85 o 
   9  29   0      222.03      147.85     66.94 o 
  10  29   0      111.61      120.02     49.99 o 
  11  29   0       77.59      116.62     50.66 o 
  12  29   0      302.33      274.44     60.05 o 
  13  29   0       38.00       47.65     58.26 o 
   0  30   0     2921.99     3155.18    289.91 o 
   1  30   0      753.22      741.32     82.90 o 
   2  30   0     2763.76     2785.20    152.38 o 
   3  30   0     2162.28     2278.30    151.59 o 
   4  30   0     3298.08     3427.91    228.17 o 
   5  30   0      245.63      188.13     46.53 o 
   6  30   0      847.16      797.12     80.87 o 
   7  30   0      419.02      384.27    112.13 o 
   8  30   0      730.38      718.05     86.71 o 
   9  30   0      246.85      267.91     87.52 o 
  10  30   0       20.86      -17.86     64.40 o 
  11  30   0      157.96      101.36     64.40 o 
  12  30   0      218.79      242.08     73.58 o 
  13  30   0        2.38      -54.68     54.68 o 
   1  31   0      765.18      893.32     58.92 o 
   2  31   0      247.23      372.76     56.85 o 
   3  31   0     2028.49     2162.32    106.66 o 
   4  31   0      333.28      320.19     54.84 o 
   5  31   0      527.85      590.64    100.54 o 
   6  31   0     2449.19     2331.47    134.80 o 
   7  31   0       58.10       95.46     59.11 o 
   8  31   0        4.21      -42.20     52.51 o 
   9  31   0       84.14       80.68     65.64 o 
  10  31   0        0.99      -17.12     59.11 o 
  11  31   0       73.50      -68.34     68.34 o 
  12  31   0      163.52      148.51     76.20 o 
  13  31   0       53.51       71.11     74.78 o 
   0  32   0     1185.47     1462.06    115.66 o 
   1  32   0      325.35      333.82     45.79 o 
   2  32   0      239.52      184.03     37.12 o 
   3  32   0      734.65      831.05     88.43 o 
   4  32   0     4003.17     3740.16    296.85 o 
   5  32   0      148.45      148.54     63.38 o 
   6  32   0      194.84      177.67     53.17 o 
   7  32   0       73.22      123.56     65.64 o 
   8  32   0      103.69      124.72     66.94 o 
   9  32   0       24.65       27.35     62.74 o 
  10  32   0       32.80      -61.65     61.65 o 
  11  32   0      318.95      207.18     95.72 o 
  12  32   0      105.80       94.72     77.54 o 
   1  33   0       40.15       41.85     35.48 o 
   2  33   0      598.54      659.57     51.86 o 
   3  33   0      685.30      711.76     95.53 o 
   4  33   0     1374.66     1492.85    133.98 o 
   5  33   0     1142.16      981.49     77.18 o 
   6  33   0       86.02       72.40     64.40 o 
   7  33   0      116.04      155.89    112.13 o 
   8  33   0      201.53      279.74     72.28 o 
   9  33   0       22.79       18.66     65.41 o 
  10  33   0       80.23      131.57     72.28 o 
  11  33   0      102.69       94.43     70.78 o 
  12  33   0       51.98      -16.26     69.62 o 
   0  34   0     1491.00     1685.97    276.23 o 
   1  34   0      173.27      155.41     39.59 o 
   2  34   0     1420.59     1481.62    117.64 o 
   3  34   0       30.78      114.50     49.74 o 
   4  34   0      402.43      549.13     64.90 o 
   5  34   0      307.31      350.81     56.14 o 
   6  34   0      809.31      687.42     84.04 o 
   7  34   0      416.68      390.39    109.40 o 
   8  34   0       93.98      160.19     65.64 o 
   9  34   0      220.89      200.26     77.54 o 
  10  34   0      304.24      256.83     87.52 o 
  11  34   0      121.39      184.55     80.13 o 
   1  35   0       86.18       60.67     38.50 o 
   2  35   0     1115.23     1106.45     76.58 o 
   3  35   0      707.04      846.94     90.47 o 
   4  35   0      184.47      275.83     62.63 o 
   5  35   0       50.57       62.09     49.63 o 
   6  35   0      141.16      107.95     64.40 o 
   7  35   0       15.87        1.82     68.34 o 
   8  35   0       76.13       45.34     72.28 o 
   9  35   0       20.59       61.99     68.34 o 
  10  35   0      168.41      159.33     87.52 o 
   0  36   0      506.29      519.86     71.85 o 
   1  36   0      297.50      368.31     59.21 o 
   2  36   0      462.00      429.00     45.97 o 
   3  36   0      261.84      235.90     69.46 o 
   4  36   0      353.44      355.01     60.91 o 
   5  36   0       35.05       56.22     52.94 o 
   6  36   0      137.66       90.80     63.72 o 
   7  36   0      222.79      291.10     76.20 o 
   8  36   0       31.93        9.12     66.77 o 
   9  36   0       53.04      -50.09     72.28 o 
  10  36   0       30.41       22.81     77.54 o 
   1  37   0      637.73      624.35     69.48 o 
   2  37   0       30.10      111.55     52.01 o 
   3  37   0       29.37       48.47     52.91 o 
   4  37   0     1127.43     1091.61     86.86 o 
   5  37   0      304.99      286.97     65.16 o 
   6  37   0      539.74      668.59     90.67 o 
   7  37   0        9.12       32.82     92.99 o 
   8  37   0      104.94       52.48     70.85 o 
   9  37   0      227.75      310.05     84.78 o 
   0  38   0      335.60      372.31     70.78 o 
   1  38   0      138.10      149.89     41.90 o 
   2  38   0      348.24      385.71     63.52 o 
   3  38   0      170.10      189.93     51.72 o 
   4  38   0      327.21      324.75     60.92 o 
   5  38   0      421.08      311.67     92.99 o 
   6  38   0      254.41      234.09     73.58 o 
   7  38   0       90.29      151.29     75.88 o 
   8  38   0      214.66      152.27    123.07 o 
   1  39   0       95.97       91.35     56.29 o 
   2  39   0     1276.59     1311.26    113.10 o 
   3  39   0      120.59       72.50     56.28 o 
   4  39   0      255.96      432.39     65.61 o 
   5  39   0       64.50      108.79     68.34 o 
   6  39   0       93.24      111.00    142.22 o 
   7  39   0      200.05      203.51     71.85 o 
   0  40   0      194.70      171.13     65.64 o 
   1  40   0       67.09      166.87     56.99 o 
   2  40   0       36.70       53.27     56.99 o 
   3  40   0      184.03      106.57     58.98 o 
   4  40   0     1013.77      962.22     91.66 o 
   5  40   0      191.65      162.19     74.78 o 
   6  40   0       29.00      -30.63     63.72 o 
   1  41   0       48.81       84.82     70.27 o 
   2  41   0       64.08       77.59     56.31 o 
   3  41   0      112.01      139.86     59.43 o 
   4  41   0       60.53        8.76     58.50 o 
   5  41   0       59.80      108.73     75.88 o 
   0  42   0      398.60      634.52    142.22 o 
   1  42   0      230.55      249.28     63.68 o 
   2  42   0       19.01       22.83     56.99 o 
   3  42   0        7.73       28.86     56.99 o 
   4  42   0       11.87       -6.76     62.74 o 
 -18   0   1      332.38      426.66     98.46 o 
 -17   0   1        2.28       71.11     87.52 o 
 -16   0   1       58.02      180.51     76.58 o 
 -15   0   1       12.28      -10.94     71.11 o 
 -14   0   1      152.97      192.55     48.23 o 
 -13   0   1      325.15      264.94     52.11 o 
 -12   0   1        1.60        7.77     36.59 o 
 -11   0   1      204.27      152.35     29.71 o 
 -10   0   1       33.84      -10.50     23.72 o 
  -9   0   1      772.83      780.89     60.45 o 
  -8   0   1      357.27      344.75     51.96 o 
  -7   0   1      340.96      503.24     65.64 o 
  -6   0   1       97.97       38.29     38.29 o 
  -5   0   1     1606.63     2018.43    169.57 o 
  -4   0   1      993.94      839.47     55.98 o 
  -3   0   1      665.57     1023.62     65.75 o 
  -2   0   1     2626.44     1840.67    104.43 o 
  -1   0   1    71388.05    63484.79   4999.58 o 
   2   0   1        0.01       -9.83      9.83 o 
   3   0   1    23823.09    26796.05    951.09 o 
   4   0   1    31994.81    28269.80   1004.98 o 
   5   0   1    51179.91    57019.19   2023.93 o 
   6   0   1      953.70      977.17     42.75 o 
   7   0   1    13732.82    13628.98    486.23 o 
   8   0   1    14358.62    15425.76    658.78 o 
   9   0   1     1784.43     1855.89     89.82 o 
  10   0   1      171.48      191.92     29.54 o 
  11   0   1        1.66      -35.55     35.55 o 
  12   0   1       18.10       -2.73     38.68 o 
  13   0   1     1939.51     1469.90    103.58 o 
  14   0   1     1326.82     1137.76    114.87 o 
  15   0   1      213.37      278.97     76.58 o 
  16   0   1        1.57       92.99     71.11 o 
  17   0   1       27.03       32.82     76.58 o 
  18   0   1      107.42      164.10     92.99 o 
 -18   1   1       79.05       92.21     67.60 o 
 -17   1   1       50.17       35.55     54.15 o 
 -16   1   1      311.53      396.74     61.89 o 
 -15   1   1      105.23      129.60     57.43 o 
 -14   1   1      244.80      204.45     35.24 o 
 -13   1   1       84.65       12.93     41.27 o 
 -12   1   1      451.96      464.31    103.29 o 
 -11   1   1     3735.86     3576.41    116.90 o 
 -10   1   1      157.59      159.53     19.15 o 
  -9   1   1     1603.62     1851.18     77.55 o 
  -8   1   1      484.13      429.18     48.16 o 
  -7   1   1      678.70      979.95    117.13 o 
  -6   1   1      101.67       38.29     38.29 o 
  -5   1   1    12263.71    12938.14    589.49 o 
  -4   1   1      879.25      691.75     42.03 o 
  -3   1   1     1212.96     1479.64     88.96 o 
  -2   1   1     1817.34     1134.66    137.22 o 
  -1   1   1    92890.81    95053.77   4319.19 o 
   1   1   1    67593.24    71698.55   3037.81 o 
   2   1   1      685.68      767.93     24.95 o 
   3   1   1    76690.21    77710.16   2114.80 o 
   4   1   1    27373.14    24516.81    616.22 o 
   5   1   1    19527.51    21027.44    671.89 o 
   6   1   1    12224.01    11957.28    521.90 o 
   7   1   1    42786.34    46132.91   1157.08 o 
   8   1   1     1289.86     1489.65    329.23 o 
   9   1   1       16.10       17.42     14.77 o 
  10   1   1      678.19      665.94     38.32 o 
  11   1   1       38.07      -18.90     18.90 o 
  12   1   1       57.35       87.13     28.62 o 
  13   1   1      236.50      278.93     35.40 o 
  14   1   1      375.96      302.47     43.99 o 
  15   1   1      846.18      806.01     84.78 o 
  16   1   1       66.50       92.99     65.64 o 
  17   1   1      252.87      269.83    117.60 o 
  18   1   1      264.80      345.45    147.69 o 
 -18   2   1       15.85      101.19     65.75 o 
 -17   2   1       36.66      124.11     55.98 o 
 -16   2   1        9.72      124.83     53.74 o 
 -15   2   1      237.22      188.17     54.67 o 
 -14   2   1       86.67       48.52     31.36 o 
 -13   2   1       48.20        5.00     35.53 o 
 -12   2   1      508.68      540.43     37.85 o 
 -11   2   1      596.25      590.02     31.72 o 
 -10   2   1      668.97      661.69     34.51 o 
  -9   2   1     4912.08     5516.75    204.72 o 
  -8   2   1      874.44      929.17     58.42 o 
  -7   2   1     4578.48     4571.41    199.33 o 
  -6   2   1      628.67      442.83    191.45 o 
  -5   2   1     3808.59     5445.74    391.21 o 
  -4   2   1     1407.79     1189.05     75.35 o 
  -3   2   1    11542.36    13418.91    610.53 o 
  -1   2   1    23788.84    21659.01   1205.33 o 
   1   2   1    95741.77    90007.80   3196.58 o 
   2   2   1     1800.74     2088.10     63.18 o 
   3   2   1   119482.09   123387.11   3360.86 o 
   4   2   1     2792.36     2200.98    419.53 o 
   5   2   1     8950.04     8202.90    225.33 o 
   6   2   1    31272.95    31843.17    797.56 o 
   7   2   1     7048.45     8178.14    225.02 o 
   8   2   1     6679.60     7057.20    215.70 o 
   9   2   1     3040.73     3122.13    100.78 o 
  10   2   1      461.62      424.52     27.66 o 
  11   2   1      752.51      781.63     39.33 o 
  12   2   1      502.59      509.11     44.21 o 
  13   2   1     4798.26     4446.93    172.58 o 
  14   2   1        9.57      -12.66     35.70 o 
  15   2   1     1025.77      904.43    123.07 o 
  16   2   1      419.33      360.94     59.86 o 
  17   2   1      168.72      282.07     59.86 o 
  18   2   1       65.77       52.76     60.17 o 
 -18   3   1       13.56        8.20    117.60 o 
 -17   3   1       98.22       57.43     54.15 o 
 -16   3   1      129.18      138.51     90.25 o 
 -15   3   1      123.87       70.29     39.69 o 
 -14   3   1       49.59       40.32     35.70 o 
 -13   3   1       70.81        5.47     26.05 o 
 -12   3   1       82.75       64.56     31.62 o 
 -11   3   1     4193.97     4038.78    141.33 o 
 -10   3   1       74.33       65.64     20.32 o 
  -9   3   1      543.71      439.21     30.51 o 
  -8   3   1     2729.01     2966.79    243.17 o 
  -7   3   1      173.39      597.33    213.33 o 
  -6   3   1      945.15      997.55     98.80 o 
  -5   3   1     1144.89     1122.34     82.75 o 
  -4   3   1      228.32      142.51     17.70 o 
  -3   3   1    33189.59    32348.63   1464.31 o 
  -2   3   1     7826.76     6414.17    294.22 o 
  -1   3   1     3285.41     2872.75    138.96 o 
   0   3   1      133.69       83.14     11.84 o 
   1   3   1    13664.95    14372.01    524.36 o 
   2   3   1     2745.81     2670.91     79.57 o 
   3   3   1    36340.15    38547.18   1112.37 o 
   4   3   1     2846.79     2126.12    205.28 o 
   5   3   1    14771.30    17138.60    466.98 o 
   6   3   1     8147.12     8566.96    216.93 o 
   7   3   1    35058.27    36311.88   1088.56 o 
   8   3   1     2767.64     2848.55    161.45 o 
   9   3   1      523.73      585.85     50.56 o 
  10   3   1      163.65      125.94     20.45 o 
  11   3   1      276.00      263.61     26.23 o 
  12   3   1      753.11      723.33     45.50 o 
  13   3   1     2843.68     2534.26    119.72 o 
  14   3   1      367.76      267.20     42.03 o 
  15   3   1      157.17       35.66     48.23 o 
  16   3   1       35.76       13.46     73.84 o 
  17   3   1      148.99      187.22     59.11 o 
  18   3   1       23.35       -2.22     61.52 o 
 -18   4   1       64.61       73.84     65.75 o 
 -17   4   1       78.51       27.92     55.98 o 
 -16   4   1       42.76       68.48     52.11 o 
 -15   4   1     1086.07      833.95     75.37 o 
 -14   4   1       39.05       48.29     35.70 o 
 -13   4   1       26.89       43.40     26.77 o 
 -12   4   1      194.04      138.48     28.07 o 
 -11   4   1     1304.72     1237.80    153.17 o 
 -10   4   1      113.95      105.70     21.85 o 
  -9   4   1    12778.28    12831.70    420.01 o 
  -8   4   1      626.90      641.80     59.21 o 
  -7   4   1    18199.00    22151.92    945.30 o 
  -6   4   1      399.98      491.08     60.79 o 
  -5   4   1      444.78      310.79     24.87 o 
  -4   4   1      437.56      404.47     68.26 o 
  -3   4   1    24506.56    22945.40   1040.83 o 
  -2   4   1      668.00      637.95     59.79 o 
  -1   4   1    28194.23    27429.11   1656.43 o 
   1   4   1      161.14      263.74     32.16 o 
   2   4   1      443.07      456.34     18.87 o 
   3   4   1     2669.16     3696.89    239.50 o 
   4   4   1     7856.13     7382.14    319.70 o 
   5   4   1    29605.64    32960.82    829.15 o 
   6   4   1    39699.91    42109.36   1055.41 o 
   7   4   1   102381.13   116199.88   3473.49 o 
   8   4   1      774.32      768.08    236.07 o 
   9   4   1     1023.16     1007.79     45.88 o 
  10   4   1      371.31      421.78     64.06 o 
  11   4   1     3396.26     2864.74    104.23 o 
  12   4   1      641.87      799.98    133.76 o 
  13   4   1     2799.14     2517.72    200.20 o 
  14   4   1      106.68      106.50     36.75 o 
  15   4   1     3633.26     3290.15    179.82 o 
  16   4   1      163.93      122.16    106.66 o 
  17   4   1        7.50       28.91     54.70 o 
  18   4   1       54.12       56.52     57.63 o 
 -18   5   1       54.33       40.63     67.60 o 
 -17   5   1      255.26      200.16    134.01 o 
 -16   5   1       30.46       -8.91     45.60 o 
 -15   5   1      646.62      626.43     63.85 o 
 -14   5   1        3.03      -12.31     35.39 o 
 -13   5   1      224.80      187.00     28.70 o 
 -12   5   1      249.76      301.33     30.26 o 
 -11   5   1     2602.06     2491.08    124.39 o 
 -10   5   1      664.13      584.93     32.98 o 
  -9   5   1     2705.84     2563.68     92.12 o 
  -8   5   1       89.02       72.93     20.38 o 
  -7   5   1    12988.85    13957.56    597.83 o 
  -6   5   1     3706.08     3525.71    145.27 o 
  -5   5   1      406.94      413.76     31.80 o 
  -4   5   1       51.10      109.74     18.13 o 
  -3   5   1    92771.80    92619.01   4197.29 o 
  -2   5   1     6941.64     5275.52    359.14 o 
  -1   5   1    13662.52    12218.40    554.77 o 
   0   5   1       45.89       32.37     13.42 o 
   1   5   1    29412.63    28839.78    857.01 o 
   2   5   1     3459.80     3629.77    114.66 o 
   3   5   1    21687.80    23539.43    678.00 o 
   4   5   1     6105.04     5745.77    169.50 o 
   5   5   1    36311.04    41207.57   1089.58 o 
   6   5   1     1552.07     2304.40    104.79 o 
   7   5   1    27724.46    32111.26   1039.96 o 
   8   5   1     2907.29     2810.89     99.24 o 
   9   5   1      315.36      370.80     40.05 o 
  10   5   1      955.55      985.86     45.45 o 
  11   5   1      379.33      445.32     30.65 o 
  12   5   1       66.92       45.08     28.42 o 
  13   5   1      901.43      848.08     57.51 o 
  14   5   1       73.27       15.44     36.75 o 
  15   5   1      371.27      384.32     49.41 o 
  16   5   1      421.91      449.78    117.60 o 
  17   5   1      215.71      241.92     82.05 o 
  18   5   1      103.95       98.96     63.73 o 
 -18   6   1       93.02      164.43     79.31 o 
 -17   6   1      372.40      385.80     67.60 o 
 -16   6   1       20.36       36.38     43.08 o 
 -15   6   1     1348.78     1267.70    127.32 o 
 -14   6   1       21.43       -3.70     36.75 o 
 -13   6   1      447.38      422.02     62.61 o 
 -12   6   1      147.20      145.58     33.45 o 
 -11   6   1       32.98       -3.17     25.02 o 
 -10   6   1       10.67        3.83     19.80 o 
  -9   6   1     8998.09     8769.26    290.61 o 
  -8   6   1      772.80      722.96     52.60 o 
  -7   6   1    18330.26    19183.77    714.96 o 
  -6   6   1     1764.01     1853.36     83.69 o 
  -5   6   1     2132.20     1968.56     89.14 o 
  -4   6   1     3789.46     3565.11    155.77 o 
  -3   6   1   103244.02   106184.58   4811.71 o 
  -2   6   1     7245.80     6659.05    307.34 o 
  -1   6   1    12132.96    16318.13    961.54 o 
   0   6   1     1885.28     1412.95    168.50 o 
   1   6   1    45699.40    49582.71   1623.50 o 
   2   6   1    17926.38    15558.45    422.96 o 
   3   6   1    23763.29    24593.11    668.35 o 
   4   6   1      395.53      315.84     81.32 o 
   5   6   1    22590.74    24163.59    698.74 o 
   6   6   1    14463.05    15688.80    456.18 o 
   7   6   1     1315.25     1277.65     59.46 o 
   8   6   1     2212.77     1807.59     91.24 o 
   9   6   1      170.75      175.98     24.52 o 
  10   6   1      542.73      531.17     37.37 o 
  11   6   1     1642.14     1668.36     81.50 o 
  12   6   1      809.37      770.15     46.63 o 
  13   6   1      175.39       82.86     33.95 o 
  14   6   1      131.85       71.75     36.75 o 
  15   6   1     2671.26     2204.76    114.20 o 
  16   6   1      111.61      114.87     54.15 o 
  17   6   1      101.83       82.05     58.02 o 
  18   6   1      105.05      319.49    139.48 o 
 -18   7   1       35.25       37.23     59.86 o 
 -17   7   1      256.46      170.90     63.73 o 
 -16   7   1       37.79       63.82     44.21 o 
 -15   7   1     1136.70     1040.94     88.06 o 
 -14   7   1      119.25      102.32     51.95 o 
 -13   7   1     1187.94     1118.78     61.62 o 
 -12   7   1      363.50      332.95     41.10 o 
 -11   7   1      397.53      480.75     38.35 o 
 -10   7   1      682.60      641.55     34.71 o 
  -9   7   1      685.31      440.79     28.42 o 
  -8   7   1     1073.49      918.01     79.41 o 
  -7   7   1     8076.25     9620.27    361.33 o 
  -6   7   1      969.93     1023.12     47.17 o 
  -5   7   1     7778.91     8003.64    302.17 o 
  -4   7   1     4090.95     3891.50    148.57 o 
  -3   7   1    10137.73     9994.60    370.72 o 
  -2   7   1     6133.15     5462.61    205.70 o 
  -1   7   1    69882.05    75267.82   3412.53 o 
   0   7   1    25604.67    23568.30    925.56 o 
   1   7   1    19709.95    25706.34    858.74 o 
   2   7   1     2651.32     2666.97     83.76 o 
   3   7   1     6833.70     7022.60    192.47 o 
   4   7   1     3732.65     3352.62    112.38 o 
   5   7   1     3812.43     4400.22    301.49 o 
   6   7   1     4792.28     5223.08    154.92 o 
   7   7   1    29748.90    31052.03   1002.87 o 
   8   7   1     3096.40     3237.20    113.16 o 
   9   7   1     3441.19     3881.49    133.50 o 
  10   7   1      594.82      598.22     33.48 o 
  11   7   1     2949.42     3246.72    117.51 o 
  12   7   1      820.14      816.60     49.54 o 
  13   7   1      213.65      217.42     31.36 o 
  14   7   1      107.99       92.99     38.87 o 
  15   7   1     1121.23     1101.35     72.42 o 
  16   7   1      716.04      559.56    114.87 o 
  17   7   1      267.20      190.36     98.46 o 
  18   7   1      103.27      277.20     69.62 o 
 -18   8   1      191.91      153.80     65.41 o 
 -17   8   1       67.90      120.99     47.96 o 
 -16   8   1       18.17       45.58     44.21 o 
 -15   8   1      856.02      808.44    113.19 o 
 -14   8   1       19.96       -9.12     34.74 o 
 -13   8   1      286.75      218.65     35.40 o 
 -12   8   1     1398.53     1303.72     61.02 o 
 -11   8   1     2074.11     1932.72     78.02 o 
 -10   8   1      245.80      215.09     25.08 o 
  -9   8   1     3032.14     2988.55    106.70 o 
  -8   8   1      711.90      673.03     74.22 o 
  -7   8   1      511.14      477.68     34.28 o 
  -6   8   1      644.14      764.59     47.99 o 
  -5   8   1     7567.35     8809.56    337.92 o 
  -4   8   1      965.50      993.17     48.84 o 
  -3   8   1     3880.86     4446.54    168.43 o 
  -2   8   1     5271.44     4365.98    203.06 o 
  -1   8   1    33035.28    31679.55   1433.89 o 
   0   8   1      339.75      359.28     53.97 o 
   1   8   1     2200.33     2903.26    101.28 o 
   2   8   1     6647.31     6356.94    191.59 o 
   3   8   1      684.27     1565.94     89.36 o 
   4   8   1      332.75      313.46     41.19 o 
   5   8   1     6669.32     7297.86    238.97 o 
   6   8   1      175.32      167.80     14.98 o 
   7   8   1    13080.19    12892.57    421.43 o 
   8   8   1     4569.26     4799.39    163.88 o 
   9   8   1     4121.29     4111.75    140.97 o 
  10   8   1      670.17      729.00     37.19 o 
  11   8   1      137.77      164.86     28.37 o 
  12   8   1      236.05      268.06     44.22 o 
  13   8   1     1186.12      968.31     54.92 o 
  14   8   1        2.87        6.26     34.45 o 
  15   8   1      112.15      134.93     44.21 o 
  16   8   1      127.30      148.07     46.24 o 
  17   8   1      299.69      231.77     87.52 o 
  18   8   1        0.34      -44.85     57.63 o 
 -18   9   1      214.06      365.16     71.48 o 
 -17   9   1      107.10      128.33     52.40 o 
 -16   9   1      129.24       87.89     45.19 o 
 -15   9   1      329.01      303.37     48.13 o 
 -14   9   1      492.84      485.11     43.63 o 
 -13   9   1      659.75      444.63     41.52 o 
 -12   9   1      658.75      586.04     67.90 o 
 -11   9   1      670.71      656.34     38.84 o 
 -10   9   1      184.45      183.59     51.18 o 
  -9   9   1     1264.40     1265.64     82.39 o 
  -8   9   1     3173.91     2854.93    101.37 o 
  -7   9   1     2026.06     2923.15    194.38 o 
  -6   9   1     1155.34     1307.76     99.51 o 
  -5   9   1       89.09      112.47     23.59 o 
  -4   9   1     1807.24     1552.77     63.29 o 
  -3   9   1    34593.88    37288.37   1383.99 o 
  -2   9   1     1872.64     1981.34     84.45 o 
  -1   9   1    12836.85    15544.32    613.17 o 
   0   9   1     9680.99     9200.35    364.99 o 
   1   9   1    17338.44    17777.27    595.47 o 
   2   9   1     5696.04     5905.34    178.15 o 
   3   9   1     7526.56     7603.92    229.15 o 
   4   9   1     1606.21     1210.23     43.62 o 
   5   9   1    13871.22    16736.43    543.21 o 
   6   9   1     7172.46     7701.83    268.04 o 
   7   9   1    29465.00    31669.21   1027.27 o 
   8   9   1     3052.47     3419.74    199.01 o 
   9   9   1     4408.21     4769.86    199.65 o 
  10   9   1      105.73      125.26     29.59 o 
  11   9   1      314.87      254.33     33.15 o 
  12   9   1      722.03      716.51     46.37 o 
  13   9   1      107.01      120.58     32.07 o 
  14   9   1       45.69       35.80     37.02 o 
  15   9   1      647.41      526.96     54.48 o 
  16   9   1       32.00        3.65     48.13 o 
  17   9   1       20.39       -5.47     58.02 o 
  18   9   1       51.52       81.55     63.73 o 
 -18  10   1       65.06       92.99     65.75 o 
 -17  10   1      201.32      299.91     55.36 o 
 -16  10   1       27.19       72.86     53.74 o 
 -15  10   1      262.66      275.98     56.14 o 
 -14  10   1       95.00       58.08     37.90 o 
 -13  10   1      248.34      162.33     34.81 o 
 -12  10   1     1089.59      947.30     53.97 o 
 -11  10   1     2224.86     2261.01     87.02 o 
 -10  10   1      728.84      632.80     37.77 o 
  -9  10   1     6514.43     6889.11    229.77 o 
  -8  10   1     1365.60     1336.58     80.60 o 
  -7  10   1      402.48      445.14     26.24 o 
  -6  10   1     3363.00     3230.57    114.75 o 
  -5  10   1    36350.79    40011.66   1345.52 o 
  -4  10   1     1277.51     1264.59     86.87 o 
  -3  10   1     1897.38     1910.60     69.19 o 
  -2  10   1     6347.32     5769.85    231.49 o 
  -1  10   1     3548.73     3166.34    145.05 o 
   0  10   1     3440.53     3710.45    150.13 o 
   1  10   1    62688.60    67575.89   2270.93 o 
   2  10   1     9339.28     9476.15    283.91 o 
   3  10   1    17257.38    18666.78    557.29 o 
   4  10   1     1732.73     1765.31    106.82 o 
   5  10   1    20173.29    23306.80    755.81 o 
   6  10   1     8759.92     8516.74    279.95 o 
   7  10   1     2187.30     2558.74     80.40 o 
   8  10   1     3689.49     3790.12    130.21 o 
   9  10   1     4418.38     4853.86    165.20 o 
  10  10   1      281.79      281.81     86.09 o 
  11  10   1      954.25      992.73     54.73 o 
  12  10   1      690.49      608.06     53.94 o 
  13  10   1      525.22      424.66     40.27 o 
  14  10   1      302.86      304.94     43.99 o 
  15  10   1      413.81      339.41     48.28 o 
  16  10   1      195.56      191.46     50.33 o 
  17  10   1      108.40       75.12     62.90 o 
  18  10   1      108.64      113.50     98.46 o 
 -18  11   1       96.93      200.20     67.60 o 
 -17  11   1       42.76       90.83     54.66 o 
 -16  11   1      108.34      127.76     46.68 o 
 -15  11   1     1345.05     1275.38     78.87 o 
 -14  11   1      279.37      214.76     38.14 o 
 -13  11   1      185.83      117.84     34.31 o 
 -12  11   1      457.44      475.74     55.22 o 
 -11  11   1       39.87       53.66     25.55 o 
 -10  11   1      121.91      121.30     23.95 o 
  -9  11   1       60.02       39.62     20.57 o 
  -8  11   1       15.10       12.92     18.55 o 
  -7  11   1       90.84       47.89     23.65 o 
  -6  11   1     2501.24     2428.71     87.90 o 
  -5  11   1     4901.26     4651.72    175.81 o 
  -4  11   1     1562.36     1810.73     66.44 o 
  -3  11   1      268.24      210.02     66.26 o 
  -2  11   1       42.77      235.53    147.69 o 
  -1  11   1    18761.72    20328.89    800.52 o 
   0  11   1        0.52       20.85     15.28 o 
   1  11   1   138885.78   153363.03   5136.92 o 
   2  11   1      219.13      222.73     77.37 o 
   3  11   1     3369.96     3666.55    121.50 o 
   4  11   1     1527.82     1158.84    195.80 o 
   5  11   1     7237.10     7600.86    248.05 o 
   6  11   1      785.97      992.99    316.48 o 
   7  11   1     7449.34     7846.06    259.31 o 
   8  11   1      137.87      243.19     41.28 o 
   9  11   1     1038.90     1093.78     49.56 o 
  10  11   1      649.71      718.55     54.90 o 
  11  11   1     2625.82     2598.44    116.12 o 
  12  11   1      243.82      280.24     49.32 o 
  13  11   1      298.97      158.69     32.07 o 
  14  11   1      257.80      168.31     42.25 o 
  15  11   1       82.59       81.47     41.77 o 
  16  11   1      231.59      221.08     48.13 o 
  17  11   1       50.92       97.47     48.13 o 
  18  11   1        2.22      100.07     65.64 o 
 -18  12   1       19.64       28.47     53.50 o 
 -17  12   1      103.52      120.87     51.15 o 
 -16  12   1      297.43      324.24     52.18 o 
 -15  12   1     1931.88     1925.28    197.22 o 
 -14  12   1      160.58      129.89     36.02 o 
 -13  12   1      284.85      329.92     38.30 o 
 -12  12   1       77.73       70.60     31.68 o 
 -11  12   1        2.43      -14.22     27.21 o 
 -10  12   1      762.90      750.61     89.59 o 
  -9  12   1      732.70      845.53     42.54 o 
  -8  12   1     1494.53     1378.68     56.43 o 
  -7  12   1      201.88      136.99     22.95 o 
  -6  12   1      242.51      255.04     18.63 o 
  -5  12   1     4418.24     4244.90    217.69 o 
  -4  12   1     1845.72     1890.61     69.93 o 
  -3  12   1     1962.72     2342.53     91.33 o 
  -2  12   1     5699.62     5773.45    232.07 o 
  -1  12   1    59025.98    65694.47   2575.60 o 
   0  12   1      228.04      174.34     14.91 o 
   1  12   1    90829.11    99044.85   3313.05 o 
   2  12   1     5843.20     5984.73    204.01 o 
   3  12   1     1543.76     1740.46    180.01 o 
   4  12   1     3611.01     3671.56    166.41 o 
   5  12   1     1238.28     1439.76     65.41 o 
   6  12   1     4166.66     4037.71    136.74 o 
   7  12   1    11030.34    11682.22    383.35 o 
   8  12   1     4986.19     5261.23    200.29 o 
   9  12   1     2036.32     2276.42     84.93 o 
  10  12   1      126.06      130.05     28.23 o 
  11  12   1     3260.20     3244.54    146.61 o 
  12  12   1      717.27      702.46     46.10 o 
  13  12   1      293.50      142.81     33.91 o 
  14  12   1       44.92       21.83     44.21 o 
  15  12   1     1028.78      918.18    132.61 o 
  16  12   1      312.11      291.39     51.31 o 
  17  12   1      167.49      165.50     51.31 o 
  18  12   1       20.66      277.16     69.62 o 
 -17  13   1      177.51      194.87     53.09 o 
 -16  13   1      275.76      273.56     87.69 o 
 -15  13   1     1111.59     1258.59     79.72 o 
 -14  13   1       23.45       20.13     34.46 o 
 -13  13   1      272.68      212.63     36.14 o 
 -12  13   1       77.01       43.93     42.63 o 
 -11  13   1      560.66      625.95     41.95 o 
 -10  13   1     2990.50     2949.48    127.57 o 
  -9  13   1       48.61       69.16     21.44 o 
  -8  13   1       88.24       94.67     28.28 o 
  -7  13   1       23.60       64.62     19.04 o 
  -6  13   1     5081.05     4536.79    157.25 o 
  -5  13   1     7305.53     7055.82    239.72 o 
  -4  13   1     4255.50     4044.77    139.91 o 
  -3  13   1     1939.17     1740.03    206.42 o 
  -2  13   1     1958.32     1955.15    107.38 o 
  -1  13   1    11832.17    13247.62    546.35 o 
   0  13   1      731.17      845.85     35.53 o 
   1  13   1    11589.55    13949.53    471.27 o 
   2  13   1     2125.87     2270.27     81.77 o 
   3  13   1      878.46     1345.70     46.43 o 
   4  13   1      535.17      511.19     24.19 o 
   5  13   1     1029.08     1202.43     52.33 o 
   6  13   1      269.25      315.81     59.22 o 
   7  13   1     4180.13     4886.89    164.93 o 
   8  13   1     1535.58     1601.64     63.90 o 
   9  13   1       40.07       69.34     22.14 o 
  10  13   1      556.45      663.18     41.47 o 
  11  13   1      903.34     1040.84     57.99 o 
  12  13   1      270.78      284.32     48.13 o 
  13  13   1      320.54      260.03     37.80 o 
  14  13   1      181.79      145.19     36.02 o 
  15  13   1       71.08       50.38     41.77 o 
  16  13   1      242.65      252.10     60.48 o 
  17  13   1      218.73      119.37     49.89 o 
 -17  14   1      497.16      322.31     73.18 o 
 -16  14   1       19.50       -3.34     44.95 o 
 -15  14   1      195.31      167.68     39.76 o 
 -14  14   1       71.34       73.34     45.79 o 
 -13  14   1       38.75       25.65     32.71 o 
 -12  14   1      517.67      609.55     46.63 o 
 -11  14   1      206.77      150.03     43.31 o 
 -10  14   1      261.99      271.67     28.34 o 
  -9  14   1     1401.53     1238.95     54.79 o 
  -8  14   1     1587.30     1654.00     66.39 o 
  -7  14   1      383.66      391.20     21.39 o 
  -6  14   1      921.08      945.30     71.21 o 
  -5  14   1      112.87      193.03     55.27 o 
  -4  14   1       78.98       84.58     43.42 o 
  -3  14   1    12145.34    11748.67    477.66 o 
  -2  14   1     1358.05     1278.53     90.80 o 
  -1  14   1     3949.40     4874.01    286.60 o 
   0  14   1      173.27      229.07     28.51 o 
   1  14   1     6409.13     6986.34    249.32 o 
   2  14   1     6949.07     6726.64    230.69 o 
   3  14   1     1238.37     1111.73     55.04 o 
   4  14   1       55.82      122.94     34.66 o 
   5  14   1      907.49      832.76     33.12 o 
   6  14   1     1838.60     2126.99     86.51 o 
   7  14   1     1960.53     2245.18     82.35 o 
   8  14   1      917.37      910.16     43.84 o 
   9  14   1      286.89      356.09     47.75 o 
  10  14   1      474.73      480.18     47.37 o 
  11  14   1       88.71      102.67     30.03 o 
  12  14   1      381.63      368.90     47.46 o 
  13  14   1       55.60      -30.79     30.79 o 
  14  14   1      228.39      161.91     36.67 o 
  15  14   1      247.92      166.61     43.93 o 
  16  14   1       57.48       32.40     46.53 o 
  17  14   1      136.78      248.74     75.39 o 
 -17  15   1      530.23      457.81    103.93 o 
 -16  15   1       35.17        1.06     59.86 o 
 -15  15   1      135.48      169.50     41.08 o 
 -14  15   1     1694.09     1820.13     89.89 o 
 -13  15   1       36.25      -31.01     31.01 o 
 -12  15   1      642.45      654.13     47.17 o 
 -11  15   1        1.46      -28.03     28.03 o 
 -10  15   1     1510.23     1457.96     63.40 o 
  -9  15   1      583.47      515.42     32.94 o 
  -8  15   1      302.57      335.02     62.49 o 
  -7  15   1        7.04       17.40     17.66 o 
  -6  15   1     1213.62     1117.74     55.98 o 
  -5  15   1      648.22      564.27     34.92 o 
  -4  15   1     1322.36     1273.14     67.90 o 
  -3  15   1     6693.68     6796.16    280.28 o 
  -2  15   1      944.52     1012.46    111.32 o 
  -1  15   1     7789.81     7639.12    305.64 o 
   0  15   1     6323.07     6180.73    210.92 o 
   1  15   1     3972.09     4538.82    281.29 o 
   2  15   1     2270.78     2320.81     85.21 o 
   3  15   1     7078.98     7332.42    251.19 o 
   4  15   1     2279.15     2174.44     80.61 o 
   5  15   1     1921.82     2113.94     86.68 o 
   6  15   1      675.13      759.65     36.47 o 
   7  15   1      583.06      653.65     33.40 o 
   8  15   1     2462.89     2611.70     94.38 o 
   9  15   1      758.28      806.13     56.68 o 
  10  15   1       21.00       28.25     27.07 o 
  11  15   1      186.55      290.96     33.74 o 
  12  15   1      637.92      556.07     42.75 o 
  13  15   1      913.28      839.38     71.06 o 
  14  15   1      242.49      251.83     71.85 o 
  15  15   1      162.85      224.20     45.72 o 
  16  15   1       41.59      -84.78     95.72 o 
  17  15   1      102.98        6.88     79.31 o 
 -17  16   1      212.89      214.51     71.48 o 
 -16  16   1     1084.86     1131.33    104.43 o 
 -15  16   1       72.87       25.45     49.41 o 
 -14  16   1      177.06      190.56     38.30 o 
 -13  16   1        9.87       16.99     32.42 o 
 -12  16   1        7.83      -23.09     32.02 o 
 -11  16   1      349.26      288.97     47.89 o 
 -10  16   1      320.38      365.34     55.17 o 
  -9  16   1      319.26      333.02     39.32 o 
  -8  16   1      304.15      318.25     44.21 o 
  -7  16   1      141.71      218.17     40.08 o 
  -6  16   1      224.62      203.81     23.11 o 
  -5  16   1     7313.11     8195.41    329.82 o 
  -4  16   1     1086.14      855.30     71.11 o 
  -3  16   1     3243.75     4059.28    339.21 o 
  -2  16   1       36.76       51.37     19.74 o 
  -1  16   1     3317.38     3357.03    209.22 o 
   0  16   1      849.33      918.22     60.79 o 
   1  16   1     1538.68     1605.15     60.90 o 
   2  16   1      551.22      647.57     49.44 o 
   3  16   1     6581.77     6996.75    257.03 o 
   4  16   1      571.23      556.85     30.74 o 
   5  16   1     1500.23     1756.82     94.18 o 
   6  16   1      247.33      227.45     38.61 o 
   7  16   1      562.75      565.98     30.61 o 
   8  16   1      452.79      515.13     51.83 o 
   9  16   1     1398.44     1255.71     83.69 o 
  10  16   1       30.34       48.01     28.65 o 
  11  16   1     6661.77     6235.72    240.02 o 
  12  16   1      199.16      203.28     46.05 o 
  13  16   1      133.38      185.39     34.84 o 
  14  16   1      274.10      265.93     39.26 o 
  15  16   1        5.20       -8.02     57.63 o 
  16  16   1      254.87      120.34     65.75 o 
  17  16   1      305.25      342.79     77.36 o 
 -17  17   1      193.89      213.05     75.35 o 
 -16  17   1      139.35      307.87    101.19 o 
 -15  17   1       75.51       89.96     48.36 o 
 -14  17   1      402.84      509.32     57.51 o 
 -13  17   1       71.36       82.05     44.95 o 
 -12  17   1       28.90       23.88     42.03 o 
 -11  17   1     1391.76     1165.36     90.31 o 
 -10  17   1     2150.25     2033.77    136.92 o 
  -9  17   1       83.60       53.70     43.42 o 
  -8  17   1      970.41      882.88     49.74 o 
  -7  17   1     1355.93     1414.84     78.95 o 
  -6  17   1      493.69      487.26     65.14 o 
  -5  17   1      549.66      689.76     63.16 o 
  -4  17   1      213.52      324.96     44.35 o 
  -3  17   1    31351.33    35932.64   1796.17 o 
  -2  17   1     1664.51     1548.48     72.13 o 
  -1  17   1    16054.96    19015.64    930.85 o 
   0  17   1     1575.13     1383.64     71.06 o 
   1  17   1     3010.97     4304.00    268.49 o 
   2  17   1     3640.95     4144.57    145.50 o 
   3  17   1    22795.28    25673.38   1115.61 o 
   4  17   1       60.39       78.91     16.39 o 
   5  17   1     6520.69     7628.08    259.18 o 
   6  17   1      975.29     1256.51     62.72 o 
   7  17   1     2443.86     2952.76    123.34 o 
   8  17   1      131.55      209.43     30.51 o 
   9  17   1       37.76       41.22     34.45 o 
  10  17   1      844.58      768.49     59.84 o 
  11  17   1       21.01       13.45     40.81 o 
  12  17   1      371.23      320.10     37.12 o 
  13  17   1       23.10       46.56     32.89 o 
  14  17   1       90.63       68.98     44.95 o 
  15  17   1       50.26       80.23     47.37 o 
  16  17   1       69.01       67.09     64.40 o 
  17  17   1      100.40       64.88     69.30 o 
 -17  18   1      190.89      166.83     73.49 o 
 -16  18   1      196.55      306.96    123.07 o 
 -15  18   1      121.49      125.37     54.48 o 
 -14  18   1      550.61      619.09     81.46 o 
 -13  18   1      172.16      203.79     50.33 o 
 -12  18   1      388.44      379.27     51.15 o 
 -11  18   1      226.18      206.50     46.05 o 
 -10  18   1     2229.32     2329.66    122.16 o 
  -9  18   1       81.15      103.94     32.96 o 
  -8  18   1     1969.50     2199.64     96.99 o 
  -7  18   1      213.47      224.09     73.37 o 
  -6  18   1      888.28      742.89     37.66 o 
  -5  18   1    10452.39    11272.78    417.45 o 
  -4  18   1      860.80      749.44    157.30 o 
  -3  18   1    15955.05    16422.40    805.32 o 
  -2  18   1     2095.09     2280.40    101.85 o 
  -1  18   1      592.79      652.65     68.69 o 
   0  18   1      488.75      508.59    205.12 o 
   1  18   1     5535.15     6248.19    314.38 o 
   2  18   1     1869.42     2147.25     80.48 o 
   3  18   1    24878.53    28483.22   1357.56 o 
   4  18   1     2635.38     2803.63    102.54 o 
   5  18   1     5139.67     5576.89    194.56 o 
   6  18   1      442.59      380.15     32.36 o 
   7  18   1     1005.93     1282.21     67.06 o 
   8  18   1     1573.66     1614.40     78.16 o 
   9  18   1     5895.98     6225.85    279.29 o 
  10  18   1     1511.18     1813.59    109.01 o 
  11  18   1      516.25      413.18     50.33 o 
  12  18   1       25.13      -11.57     40.81 o 
  13  18   1      228.66      181.62     47.96 o 
  14  18   1       65.96       89.34     47.37 o 
  15  18   1       79.20       23.04     51.31 o 
  16  18   1       19.78       69.74     61.52 o 
  17  18   1      275.97      226.93     70.85 o 
 -16  19   1       62.90      126.87     69.30 o 
 -15  19   1      125.53      160.53     55.36 o 
 -14  19   1      265.01      225.84     66.12 o 
 -13  19   1     1384.89     1360.34     89.68 o 
 -12  19   1      869.75      883.79     70.21 o 
 -11  19   1      488.12      479.82     92.47 o 
 -10  19   1     2275.28     2371.86    125.61 o 
  -9  19   1      134.56      169.28     33.13 o 
  -8  19   1      181.67      180.78     37.11 o 
  -7  19   1      511.70      526.16     41.36 o 
  -6  19   1      411.51      421.13     61.60 o 
  -5  19   1     2263.26     2675.82    115.32 o 
  -4  19   1      351.72      372.07     35.02 o 
  -3  19   1     6401.48     6757.12    273.96 o 
  -2  19   1     3891.01     4201.57    222.65 o 
  -1  19   1    10686.41    11886.88    502.93 o 
   0  19   1     1138.82     1051.97     59.21 o 
   1  19   1    25322.84    26961.33   1198.45 o 
   2  19   1      615.44      648.07     71.92 o 
   3  19   1     6378.38     6424.07    301.71 o 
   4  19   1      933.33      942.51     44.20 o 
   5  19   1      857.51      930.49     81.99 o 
   6  19   1      118.58      115.48     25.16 o 
   7  19   1      460.00      557.66     56.85 o 
   8  19   1      382.03      460.55     54.79 o 
   9  19   1     2198.88     2361.44    122.16 o 
  10  19   1     1439.57     1827.38    150.94 o 
  11  19   1     1639.62     1768.85    100.66 o 
  12  19   1      189.47      144.89     46.24 o 
  13  19   1      480.12      406.59     52.94 o 
  14  19   1      347.68      408.83     66.09 o 
  15  19   1       54.34       72.93     50.53 o 
  16  19   1       31.07       45.30     68.37 o 
 -16  20   1      161.73      151.60     67.60 o 
 -15  20   1      140.63       87.22     53.17 o 
 -14  20   1       92.28      -34.73     46.24 o 
 -13  20   1      136.15      120.34     46.79 o 
 -12  20   1      775.72      722.46     69.52 o 
 -11  20   1       36.27       10.94     41.77 o 
 -10  20   1      322.56      404.26     49.12 o 
  -9  20   1      425.62      449.15     41.41 o 
  -8  20   1     1771.11     1604.33     80.74 o 
  -7  20   1     2750.80     2875.99    123.34 o 
  -6  20   1      100.38       73.99     20.11 o 
  -5  20   1      201.39      159.26     22.10 o 
  -4  20   1      254.54      208.72     28.53 o 
  -3  20   1     1024.69     1137.58     50.29 o 
  -2  20   1     2452.60     2597.73    149.28 o 
  -1  20   1    23583.54    25463.02    856.96 o 
   0  20   1      216.78      227.63     39.48 o 
   1  20   1     7435.94     8426.70    294.54 o 
   2  20   1     2633.17     2618.31     96.27 o 
   3  20   1     1827.21     2026.46    111.33 o 
   4  20   1     2803.35     3017.06    113.47 o 
   5  20   1      900.43      950.57     63.03 o 
   6  20   1     1213.99     1261.31     64.78 o 
   7  20   1        8.44       13.81     26.64 o 
   8  20   1     4343.34     4369.87    174.31 o 
   9  20   1     2984.77     2998.65    148.14 o 
  10  20   1     2748.91     3114.53    153.71 o 
  11  20   1      226.07      402.50     51.31 o 
  12  20   1      133.02      115.75     45.79 o 
  13  20   1       62.58      109.36     45.46 o 
  14  20   1      117.36      207.86     53.69 o 
  15  20   1        5.82      -48.64     49.41 o 
  16  20   1      158.65      161.08    106.66 o 
 -16  21   1      207.58      291.45    155.89 o 
 -15  21   1      332.50      325.88     60.69 o 
 -14  21   1      184.02      223.50     56.36 o 
 -13  21   1       68.67       12.16     43.60 o 
 -12  21   1       20.20       51.97     44.77 o 
 -11  21   1      808.20      861.18     67.83 o 
 -10  21   1      835.99      964.39     69.13 o 
  -9  21   1      375.64      577.81     55.07 o 
  -8  21   1     1859.39     1914.23    132.64 o 
  -7  21   1      271.16      323.04     37.11 o 
  -6  21   1      563.62      482.84     46.35 o 
  -5  21   1     1570.38     1768.08     71.15 o 
  -4  21   1      433.24      511.13     31.17 o 
  -3  21   1      433.01      464.28     60.65 o 
  -2  21   1      715.74      813.96     40.41 o 
  -1  21   1      654.88      784.73     81.76 o 
   0  21   1     1477.97     1383.61     68.60 o 
   1  21   1      301.20      296.74     29.59 o 
   2  21   1      102.30      125.81     19.56 o 
   3  21   1     1918.56     2081.90     79.67 o 
   4  21   1      166.21      156.92     21.87 o 
   5  21   1     4474.83     4916.87    234.18 o 
   6  21   1      379.28      393.43     36.32 o 
   7  21   1     1143.26     1414.78     73.16 o 
   8  21   1      680.29      851.66     63.26 o 
   9  21   1      240.56      321.81     44.89 o 
  10  21   1     1983.80     2299.70    147.52 o 
  11  21   1     1934.30     1789.96    105.48 o 
  12  21   1      162.65      177.62     48.99 o 
  13  21   1       32.49       11.66     45.79 o 
  14  21   1      132.19       97.37     50.33 o 
  15  21   1       47.83        6.50     53.09 o 
  16  21   1       23.19       18.39     69.30 o 
 -16  22   1       10.08       65.32     65.41 o 
 -15  22   1       95.58       49.11     54.33 o 
 -14  22   1       84.11        6.70     49.22 o 
 -13  22   1      196.11      229.95     52.91 o 
 -12  22   1       34.03      -43.31     43.31 o 
 -11  22   1       26.16       48.18     41.58 o 
 -10  22   1      516.75      491.40     53.50 o 
  -9  22   1      319.15      381.78     48.28 o 
  -8  22   1     4972.50     4845.21    193.98 o 
  -7  22   1     4126.33     4576.17    184.09 o 
  -6  22   1      492.94      516.26     78.76 o 
  -5  22   1      473.08      572.79     33.93 o 
  -4  22   1     1104.36     1116.19     54.12 o 
  -3  22   1    16710.50    17869.75    692.03 o 
  -2  22   1      377.25      349.44     26.74 o 
  -1  22   1     4545.07     4939.37    208.42 o 
   0  22   1      619.22      707.56     44.03 o 
   1  22   1     1420.87     1471.79    122.38 o 
   2  22   1      125.99      124.24     20.08 o 
   3  22   1     7895.80     8784.08    436.58 o 
   4  22   1     2836.88     2792.23    143.61 o 
   5  22   1     3129.23     3285.05    146.29 o 
   6  22   1      652.53      812.77     55.26 o 
   7  22   1    10829.28    10977.10    461.08 o 
   8  22   1      887.30      948.77     65.35 o 
   9  22   1      202.62      233.08     43.99 o 
  10  22   1      508.21      520.24     55.36 o 
  11  22   1      129.78       89.59     44.77 o 
  12  22   1      418.78      370.31     54.33 o 
  13  22   1        6.04      -45.79     45.79 o 
  14  22   1      626.59      596.84     67.04 o 
  15  22   1       15.73        7.99     80.63 o 
  16  22   1        9.24       25.79     67.60 o 
 -15  23   1        9.44       39.70     73.82 o 
 -14  23   1       10.20       45.86     52.40 o 
 -13  23   1       80.98      130.70     68.47 o 
 -12  23   1      121.63      221.78     51.52 o 
 -11  23   1       75.44       55.40     44.23 o 
 -10  23   1      151.28      121.97     44.23 o 
  -9  23   1       66.59       45.95     39.69 o 
  -8  23   1     1364.76     1290.54    102.75 o 
  -7  23   1     1787.42     2232.30    116.85 o 
  -6  23   1     1047.48      910.41     64.74 o 
  -5  23   1     2617.50     3017.20    162.68 o 
  -4  23   1      653.01      662.63     48.76 o 
  -3  23   1     1509.41     1764.71     85.00 o 
  -2  23   1     1709.72     1784.98     90.43 o 
  -1  23   1     1277.12     1451.14     91.59 o 
   0  23   1     1590.05     1546.20     77.90 o 
   1  23   1      272.50      298.15     37.90 o 
   2  23   1     4825.24     4628.60    241.59 o 
   3  23   1     6406.88     7058.14    376.70 o 
   4  23   1     5225.44     5462.31    261.24 o 
   5  23   1     4421.00     4536.60    183.96 o 
   6  23   1     1941.69     2028.88    112.11 o 
   7  23   1     4701.77     5021.43    200.46 o 
   8  23   1     2040.21     2063.63    110.50 o 
   9  23   1     2367.72     2229.05    118.98 o 
  10  23   1      770.79      838.20     65.35 o 
  11  23   1       78.06       40.42     42.24 o 
  12  23   1       75.67      107.19     47.16 o 
  13  23   1      315.57      322.55     53.86 o 
  14  23   1      463.99      642.28     66.46 o 
  15  23   1       40.90        5.31     53.90 o 
 -15  24   1        7.84       47.04     55.57 o 
 -14  24   1       28.04        4.05     52.18 o 
 -13  24   1        2.49      -18.51     50.33 o 
 -12  24   1      375.87      293.52     54.62 o 
 -11  24   1      327.53      246.80     49.22 o 
 -10  24   1      212.82      313.60     51.31 o 
  -9  24   1       38.82      110.74     42.82 o 
  -8  24   1      273.99      373.60     65.53 o 
  -7  24   1     1705.69     1390.36     73.76 o 
  -6  24   1       92.78       57.18     30.27 o 
  -5  24   1    12326.13    12914.66    729.70 o 
  -4  24   1      106.72      139.99     35.33 o 
  -3  24   1     3187.30     3340.88    191.06 o 
  -2  24   1     2832.49     2723.22    229.75 o 
  -1  24   1     1052.30     1108.30     63.13 o 
   0  24   1      895.39      823.88     50.90 o 
   1  24   1     1150.23     1198.03    107.38 o 
   2  24   1      117.67      146.08     38.69 o 
   3  24   1     4183.64     4098.22    190.24 o 
   4  24   1     8641.77     9373.05    393.00 o 
   5  24   1     1141.17     1331.06     69.10 o 
   6  24   1      813.91      963.29     67.90 o 
   7  24   1     1475.97     1568.95     79.67 o 
   8  24   1      699.43      875.41     74.83 o 
   9  24   1      140.63      139.54     43.60 o 
  10  24   1      399.24      338.83     49.22 o 
  11  24   1      592.12      622.38     62.15 o 
  12  24   1      352.83      319.14     68.78 o 
  13  24   1       50.52       25.60     47.45 o 
  14  24   1      108.58      104.37     54.48 o 
  15  24   1        9.94       42.37     58.89 o 
 -15  25   1        6.58        6.77     54.33 o 
 -14  25   1      513.21      653.67     74.57 o 
 -13  25   1       51.33       23.81     53.69 o 
 -12  25   1      131.63      202.92     53.69 o 
 -11  25   1      486.22      431.76     55.26 o 
 -10  25   1      540.13      653.33     61.16 o 
  -9  25   1      411.10      431.55     51.51 o 
  -8  25   1     1140.74     1007.05     74.84 o 
  -7  25   1       30.15       35.54     33.10 o 
  -6  25   1      311.90      333.09     38.30 o 
  -5  25   1     1906.39     1947.76    121.94 o 
  -4  25   1     4366.34     4745.04    254.65 o 
  -3  25   1    14028.28    14736.70    759.52 o 
  -2  25   1     4374.60     4082.08    173.73 o 
  -1  25   1    12419.48    13693.59    645.83 o 
   0  25   1      150.51      131.70     30.17 o 
   1  25   1     1981.52     2262.57    181.59 o 
   2  25   1      624.18      591.82     44.87 o 
   3  25   1    17129.96    17440.89   1061.12 o 
   4  25   1       34.68       94.57     42.63 o 
   5  25   1     1183.74     1319.23     70.72 o 
   6  25   1     1800.05     1878.65    105.80 o 
   7  25   1     1154.82     1218.15     90.01 o 
   8  25   1      520.62      581.53     55.07 o 
   9  25   1      147.79      146.69     42.60 o 
  10  25   1       79.42       49.11     44.23 o 
  11  25   1       67.93       51.90     48.36 o 
  12  25   1      540.72      515.28     61.45 o 
  13  25   1       91.63      136.68     59.29 o 
  14  25   1      416.21      460.05     66.46 o 
  15  25   1       10.69       25.03     58.54 o 
 -15  26   1       77.16       99.16     61.17 o 
 -14  26   1       53.68       95.99     58.54 o 
 -13  26   1        4.63       27.26     48.67 o 
 -12  26   1      207.98      177.46     54.33 o 
 -11  26   1       59.53       28.44     55.18 o 
 -10  26   1      367.23      273.69     50.66 o 
  -9  26   1       87.13       75.74     47.51 o 
  -8  26   1      843.75      969.57     98.31 o 
  -7  26   1      738.79      949.73     58.85 o 
  -6  26   1      172.53      134.52     33.74 o 
  -5  26   1      411.35      468.11     50.01 o 
  -4  26   1     2775.01     2881.68    159.48 o 
  -3  26   1     8058.74     8181.20    333.14 o 
  -2  26   1      712.59      926.11    103.43 o 
  -1  26   1     5345.98     5621.67    259.75 o 
   0  26   1      407.36      439.28     39.48 o 
   1  26   1     1327.89     1534.50     80.22 o 
   2  26   1     2538.07     2864.17    128.51 o 
   3  26   1    11089.46    11452.19    801.37 o 
   4  26   1      873.41      794.80     65.53 o 
   5  26   1      296.35      327.68     49.22 o 
   6  26   1      115.35      158.57     34.92 o 
   7  26   1      443.32      498.59     50.68 o 
   8  26   1       98.57       96.10     41.18 o 
   9  26   1      300.56      396.21     52.13 o 
  10  26   1      403.74      413.26     53.86 o 
  11  26   1      382.34      338.48     55.07 o 
  12  26   1       71.81       89.87     49.74 o 
  13  26   1       16.02       14.66     51.52 o 
  14  26   1       20.40       38.23     56.67 o 
  15  26   1      147.09      263.48     62.66 o 
 -14  27   1       34.55       -5.09     52.51 o 
 -13  27   1       20.22       -8.19     52.01 o 
 -12  27   1      149.64      197.67     73.67 o 
 -11  27   1      113.47       73.07     49.29 o 
 -10  27   1      435.22      447.79     56.14 o 
  -9  27   1      323.90      294.51     51.38 o 
  -8  27   1      342.37      440.69     54.88 o 
  -7  27   1      214.59      221.10     40.27 o 
  -6  27   1       70.71       41.85     79.48 o 
  -5  27   1      327.49      348.00     38.75 o 
  -4  27   1      206.69      177.50     33.40 o 
  -3  27   1     7236.33     6880.87    381.34 o 
  -2  27   1     2235.61     2394.06    113.96 o 
  -1  27   1     1299.46     1331.80    102.64 o 
   0  27   1     4968.68     5002.35    210.01 o 
   1  27   1     6951.14     6872.68    382.92 o 
   2  27   1      292.27      414.41     58.42 o 
   3  27   1     3870.95     3998.84    267.65 o 
   4  27   1     3890.48     3638.31    195.01 o 
   5  27   1      886.77     1121.63    135.44 o 
   6  27   1      130.54       95.15     44.62 o 
   7  27   1       54.11       48.87     37.40 o 
   8  27   1      472.04      494.37     57.22 o 
   9  27   1      908.67      996.67     74.21 o 
  10  27   1      132.51      207.19     48.67 o 
  11  27   1       43.00       43.06     51.15 o 
  12  27   1      108.18      108.89     53.17 o 
  13  27   1      153.55      154.22     56.36 o 
  14  27   1       30.80      -25.46     55.57 o 
 -14  28   1       24.86       26.92     57.84 o 
 -13  28   1       39.83       59.79     52.51 o 
 -12  28   1       11.49      -10.96     49.29 o 
 -11  28   1      183.09       74.63     47.96 o 
 -10  28   1      521.63      588.45     63.92 o 
  -9  28   1      251.28      268.79     76.25 o 
  -8  28   1      115.21      117.27     42.24 o 
  -7  28   1      506.72      444.60     55.07 o 
  -6  28   1      241.72      276.64     50.33 o 
  -5  28   1       84.83       68.00     34.74 o 
  -4  28   1      973.68      946.88     57.91 o 
  -3  28   1      969.79     1084.57    101.85 o 
  -2  28   1     2814.05     2730.13    159.48 o 
  -1  28   1     7214.52     7309.38    399.50 o 
   0  28   1      901.44      950.00     59.09 o 
   1  28   1     6277.16     6837.01    440.70 o 
   2  28   1      655.00      615.98     47.50 o 
   3  28   1     6030.04     6087.63    292.12 o 
   4  28   1      668.38      686.39     49.87 o 
   5  28   1     2113.95     2169.96    142.21 o 
   6  28   1      170.77      169.12     51.68 o 
   7  28   1      159.74      106.57     76.58 o 
   8  28   1      361.98      382.18     70.85 o 
   9  28   1      289.61      288.21     49.99 o 
  10  28   1      339.04      405.72     57.07 o 
  11  28   1      242.30      221.15     54.33 o 
  12  28   1       33.13       58.91     52.40 o 
  13  28   1      298.81      374.27     74.03 o 
  14  28   1      214.46      363.20     64.90 o 
 -13  29   1       88.19       76.32     56.67 o 
 -12  29   1      213.51      286.04     98.36 o 
 -11  29   1      175.98      261.81     55.04 o 
 -10  29   1       55.55       45.57     47.17 o 
  -9  29   1      885.26      976.36     98.12 o 
  -8  29   1       57.50       74.76     56.49 o 
  -7  29   1        1.06        4.40     42.17 o 
  -6  29   1      275.50      320.88     59.74 o 
  -5  29   1     1078.65     1107.87    112.77 o 
  -4  29   1      869.93      803.87     72.70 o 
  -3  29   1      861.76      827.17     55.10 o 
  -2  29   1     5841.96     5819.23    384.50 o 
  -1  29   1     4733.37     4756.51    300.02 o 
   0  29   1     2281.74     2215.20    189.49 o 
   1  29   1     5193.90     5726.42    301.60 o 
   2  29   1      634.26      737.31     54.94 o 
   3  29   1     1710.55     1761.44    146.06 o 
   4  29   1       95.34      113.30     32.80 o 
   5  29   1     1258.80     1318.60     91.48 o 
   6  29   1      645.74      590.60     59.34 o 
   7  29   1        9.28        1.56     52.51 o 
   8  29   1      893.50      729.85     84.04 o 
   9  29   1      505.95      409.18    103.93 o 
  10  29   1      353.27      392.75     78.66 o 
  11  29   1       58.22       10.50     47.45 o 
  12  29   1       42.86       51.57     51.87 o 
  13  29   1       32.53      109.34     58.26 o 
 -13  30   1      154.20      120.17     62.72 o 
 -12  30   1       27.02      -26.86     51.15 o 
 -11  30   1       38.02      -60.45     60.45 o 
 -10  30   1       64.83      102.60     61.65 o 
  -9  30   1      135.53      272.13     66.77 o 
  -8  30   1      689.92      677.88    158.63 o 
  -7  30   1      215.98      202.29     48.99 o 
  -6  30   1      112.52      197.73     49.29 o 
  -5  30   1      309.05      317.11     51.15 o 
  -4  30   1      379.65      397.60     42.93 o 
  -3  30   1      972.79     1108.72    122.38 o 
  -2  30   1     4124.08     4196.05    262.91 o 
  -1  30   1      330.39      453.62     45.11 o 
   0  30   1     6041.69     6303.65    262.14 o 
   1  30   1     1159.18     1123.82     66.91 o 
   2  30   1       51.13       87.30     34.65 o 
   3  30   1     1166.28     1122.45     77.06 o 
   4  30   1      187.68      180.06     56.62 o 
   5  30   1      588.80      722.15     65.72 o 
   6  30   1      354.27      425.66     56.36 o 
   7  30   1      185.28      192.44     63.03 o 
   8  30   1       14.66       79.05     57.65 o 
   9  30   1      179.21      211.20     69.30 o 
  10  30   1       73.21      151.55     65.41 o 
  11  30   1       67.16       10.94     64.40 o 
  12  30   1       28.69       90.62     69.62 o 
  13  30   1       48.02       29.54     59.54 o 
 -13  31   1       21.91       45.58     73.58 o 
 -12  31   1      180.83      183.98     77.54 o 
 -11  31   1       89.30       26.76     70.85 o 
 -10  31   1       64.29       -9.45     61.65 o 
  -9  31   1       51.57       49.58     60.17 o 
  -8  31   1       12.68      -28.38     60.45 o 
  -7  31   1       59.21       60.90     56.49 o 
  -6  31   1      855.20      790.25     69.66 o 
  -5  31   1      401.66      375.88     55.36 o 
  -4  31   1     1352.95     1144.50    106.59 o 
  -3  31   1      568.56      629.76     51.12 o 
  -2  31   1     1960.88     1887.39    152.38 o 
  -1  31   1      151.44      195.60     37.92 o 
   0  31   1      120.95      175.71     36.68 o 
   1  31   1       61.35       28.36     32.80 o 
   2  31   1      332.07      373.10     65.86 o 
   3  31   1     1909.63     1976.38    148.43 o 
   4  31   1      217.85      209.65     48.99 o 
   5  31   1     4177.93     4623.31    286.14 o 
   6  31   1       82.26      123.07     46.79 o 
   7  31   1      312.94      315.62    117.60 o 
   8  31   1      188.64      110.43     60.45 o 
   9  31   1      125.41       68.21     62.90 o 
  10  31   1       67.29      -18.98     76.58 o 
  11  31   1        4.43        5.47     65.41 o 
  12  31   1       49.02        3.74     72.28 o 
  13  31   1       33.43       95.65     69.62 o 
 -12  32   1       37.71       92.13     73.18 o 
 -11  32   1        8.33       26.77     90.25 o 
 -10  32   1       12.66       26.67     60.45 o 
  -9  32   1      499.62      528.67     80.13 o 
  -8  32   1      402.46      441.19     98.46 o 
  -7  32   1       37.36       35.29     76.58 o 
  -6  32   1      373.49      327.52     55.36 o 
  -5  32   1     1224.48     1268.09    131.28 o 
  -4  32   1      160.47      273.47     53.90 o 
  -3  32   1       26.90       64.73     35.64 o 
  -2  32   1      439.21      570.75     49.45 o 
  -1  32   1       82.49      112.02     36.68 o 
   0  32   1      405.85      406.44     57.32 o 
   1  32   1       55.09       53.27     34.68 o 
   2  32   1      411.97      407.34     43.02 o 
   3  32   1      802.87      765.53     66.76 o 
   4  32   1     1305.91     1509.73    102.10 o 
   5  32   1      786.88      615.88    137.43 o 
   6  32   1      171.43      148.17     64.40 o 
   7  32   1      177.76      148.85     61.65 o 
   8  32   1      450.98      352.98     77.54 o 
   9  32   1      214.93      251.92     69.62 o 
  10  32   1       13.38       -4.97     63.03 o 
  11  32   1      106.24       91.45     73.58 o 
  12  32   1      248.59      210.20     79.31 o 
 -12  33   1       26.51       -9.36     68.73 o 
 -11  33   1      127.99       42.54     68.34 o 
 -10  33   1      112.20       93.83     73.58 o 
  -9  33   1      125.86      262.03     77.54 o 
  -8  33   1      563.76      552.24    125.81 o 
  -7  33   1      658.08      507.15    109.40 o 
  -6  33   1      447.26      533.89     64.27 o 
  -5  33   1     1471.03     1384.06    114.71 o 
  -4  33   1     1079.50     1194.18     87.57 o 
  -3  33   1     1030.69     1007.06     65.34 o 
  -2  33   1       40.78       43.99     36.44 o 
  -1  33   1      794.82      722.53     54.77 o 
   0  33   1      919.19      974.37     63.06 o 
   1  33   1      102.22      150.38     36.71 o 
   2  33   1       55.00       64.83     34.76 o 
   3  33   1     2042.80     2114.87    125.75 o 
   4  33   1      580.11      438.25     57.10 o 
   5  33   1      606.18      562.49     62.53 o 
   6  33   1      830.08      708.01     86.45 o 
   7  33   1      541.26      512.59     80.13 o 
   8  33   1       58.08       87.35     61.65 o 
   9  33   1       22.78       58.35     68.34 o 
  10  33   1      417.21      521.97     89.36 o 
  11  33   1       15.01       -3.17     70.78 o 
  12  33   1       13.91       -3.23     73.58 o 
 -11  34   1       20.55      -20.62     71.85 o 
 -10  34   1      167.09      159.89     74.76 o 
  -9  34   1      508.90      595.25     87.96 o 
  -8  34   1      178.11      152.13    106.66 o 
  -7  34   1       15.24       66.63     61.65 o 
  -6  34   1       72.90       76.22     51.38 o 
  -5  34   1       26.88      -44.01     48.13 o 
  -4  34   1      456.01      464.54     60.69 o 
  -3  34   1       82.88       61.93     35.08 o 
  -2  34   1      283.39      364.48     43.97 o 
  -1  34   1      692.07      654.74     53.26 o 
   0  34   1       16.36       54.63     38.46 o 
   1  34   1      624.59      534.59     48.13 o 
   2  34   1        2.46       47.36     37.12 o 
   3  34   1      799.62      868.31     73.73 o 
   4  34   1      169.14      186.83     62.09 o 
   5  34   1      424.96      458.35     61.74 o 
   6  34   1       59.33        2.91     58.69 o 
   7  34   1      119.12       82.05     65.64 o 
   8  34   1      515.61      462.65     79.90 o 
   9  34   1       36.20      -12.60     61.65 o 
  10  34   1      100.51       18.75     65.64 o 
  11  34   1      483.16      572.69     98.12 o 
 -10  35   1      132.69      140.85     74.78 o 
  -9  35   1       92.74       49.54     66.94 o 
  -8  35   1       45.14       51.80     65.41 o 
  -7  35   1      147.85      195.55     66.77 o 
  -6  35   1      163.95      262.56     70.85 o 
  -5  35   1     1611.45     1566.05    181.41 o 
  -4  35   1       37.47       48.65     51.31 o 
  -3  35   1      503.55      483.00     84.19 o 
  -2  35   1      543.17      585.88     51.76 o 
  -1  35   1      153.51      126.95     39.26 o 
   0  35   1      246.01      272.46     43.53 o 
   1  35   1      882.04      833.04     59.76 o 
   2  35   1       53.07       48.59     36.20 o 
   3  35   1      323.05      363.57     57.10 o 
   4  35   1       49.60       13.36     45.79 o 
   5  35   1      867.36      773.12     93.26 o 
   6  35   1      552.95      621.97     85.43 o 
   7  35   1      765.50      873.36    185.98 o 
   8  35   1      203.10      187.66     74.76 o 
   9  35   1      104.30       60.17     70.78 o 
  10  35   1       45.79       66.19     74.78 o 
 -10  36   1       30.82       18.46     74.78 o 
  -9  36   1      424.19      332.33     83.91 o 
  -8  36   1       10.61       57.66     70.85 o 
  -7  36   1      658.42      637.27    114.87 o 
  -6  36   1      748.40      587.23     85.43 o 
  -5  36   1     1737.01     1756.77    135.16 o 
  -4  36   1      190.19      140.77     53.90 o 
  -3  36   1      196.84      235.59     55.73 o 
  -2  36   1        0.78        6.16     39.65 o 
  -1  36   1      233.89      183.33     41.80 o 
   0  36   1     1215.63     1200.17     84.34 o 
   1  36   1       44.32      -10.83     37.05 o 
   2  36   1       75.53       41.18     47.17 o 
   3  36   1      690.78      725.08     70.70 o 
   4  36   1       80.90      155.98     53.90 o 
   5  36   1     1603.60     1539.01    341.87 o 
   6  36   1      163.55       98.46     76.58 o 
   7  36   1      210.42      248.34     72.82 o 
   8  36   1       77.22       88.38     70.78 o 
   9  36   1      501.77      372.02     84.04 o 
  10  36   1       41.06       14.97     76.58 o 
  -9  37   1        1.76        2.74     72.28 o 
  -8  37   1       37.78       66.79     70.78 o 
  -7  37   1      238.11       21.73     79.31 o 
  -6  37   1      650.34      654.47    191.45 o 
  -5  37   1      678.73      712.64     74.21 o 
  -4  37   1      200.60      228.40     59.43 o 
  -3  37   1      201.45      132.02     51.38 o 
  -2  37   1      212.37      227.57     60.08 o 
  -1  37   1       20.16      -24.94     39.65 o 
   0  37   1      109.06      183.64     43.97 o 
   1  37   1      215.74      283.12     46.22 o 
   2  37   1       65.13      -22.77     48.28 o 
   3  37   1     1065.24     1288.29    159.20 o 
   4  37   1       99.31      152.83     82.44 o 
   5  37   1      374.13      282.34     74.76 o 
   6  37   1      191.66      149.79     73.58 o 
   7  37   1      134.71       42.13     70.85 o 
   8  37   1       17.87      -48.60     66.94 o 
   9  37   1       99.61       60.17     72.82 o 
  -8  38   1        4.52      -26.51     71.85 o 
  -7  38   1      393.09      360.26    153.16 o 
  -6  38   1      403.00      321.24     82.75 o 
  -5  38   1      335.44      293.17     60.05 o 
  -4  38   1      236.53      240.04     60.26 o 
  -3  38   1      956.98     1051.00     86.10 o 
  -2  38   1      313.32      335.24     60.26 o 
  -1  38   1       74.01       44.87     41.13 o 
   0  38   1      343.79      342.23     50.05 o 
   1  38   1       21.12       66.15     48.28 o 
   2  38   1       23.35       19.19     49.74 o 
   3  38   1      602.43      515.14     68.25 o 
   4  38   1       61.65       38.05     51.51 o 
   5  38   1      121.72      200.57     68.34 o 
   6  38   1      103.86       10.94     98.46 o 
   7  38   1      291.62      259.96    125.81 o 
   8  38   1       21.14      -20.97     66.77 o 
  -7  39   1        3.97       46.27     69.62 o 
  -6  39   1      203.53      120.06     71.85 o 
  -5  39   1       83.90       96.83     56.14 o 
  -4  39   1       93.68       84.76     78.01 o 
  -3  39   1      634.47      713.26     74.32 o 
  -2  39   1      181.28      223.14     59.10 o 
  -1  39   1      277.78      277.50     48.66 o 
   0  39   1       42.71       33.86     40.76 o 
   1  39   1       90.54       93.38     55.06 o 
   2  39   1       70.47       95.33     56.18 o 
   3  39   1      156.40      105.10     54.33 o 
   4  39   1      405.84      308.74     63.31 o 
   5  39   1      871.62     1042.05    147.69 o 
   6  39   1        1.96       61.90     70.78 o 
   7  39   1       63.71       62.36     74.78 o 
  -6  40   1       91.21      107.86     73.58 o 
  -5  40   1       32.01      -19.45     68.34 o 
  -4  40   1       72.75      129.99     57.72 o 
  -3  40   1       66.55       64.29     56.99 o 
  -2  40   1      135.39      171.18     58.98 o 
  -1  40   1       91.81       32.81     61.89 o 
   0  40   1       98.70      117.44     44.36 o 
   1  40   1        1.41      -21.46     59.41 o 
   2  40   1       37.55       22.92     52.25 o 
   3  40   1       94.01      121.05     56.99 o 
   4  40   1      154.84      146.35     59.54 o 
   5  40   1        0.24       20.99     69.62 o 
   6  40   1       92.42       18.60     74.78 o 
  -5  41   1      165.72      125.29     76.90 o 
  -4  41   1      352.08      373.78     68.65 o 
  -3  41   1        2.04      -10.72     52.25 o 
  -2  41   1       50.74       -3.77     53.71 o 
  -1  41   1      161.21      146.72     58.20 o 
   0  41   1       30.04       27.35     57.72 o 
   1  41   1      136.58      166.03     57.72 o 
   2  41   1       59.03       68.53     58.38 o 
   3  41   1      107.19      144.28     60.05 o 
   4  41   1       48.21       45.13     66.77 o 
   5  41   1      108.34      291.40     82.75 o 
  -4  42   1      281.74      366.49    103.93 o 
  -3  42   1        5.43       14.59     56.99 o 
  -2  42   1      206.70      228.70     61.69 o 
  -1  42   1      268.29      390.75     86.94 o 
   0  42   1      147.03      137.50     84.83 o 
   1  42   1      269.08      251.62     63.68 o 
   2  42   1       17.80      -54.62     54.62 o 
   3  42   1       52.07        4.79     58.38 o 
   4  42   1      124.91      158.63     92.99 o 
 -18   0   2        1.59      142.22     87.52 o 
 -17   0   2       99.92      257.09     82.05 o 
 -16   0   2       12.46       54.70     76.58 o 
 -15   0   2      105.15       84.89     48.23 o 
 -14   0   2      104.61      187.47     49.84 o 
 -13   0   2       90.59       15.93     43.36 o 
 -12   0   2        3.58       -4.05     29.71 o 
 -11   0   2      120.88      129.46     40.47 o 
 -10   0   2      556.31      476.21     45.93 o 
  -9   0   2      910.88      755.53     57.63 o 
  -8   0   2      984.07     1072.12    109.40 o 
  -7   0   2       30.83      -38.29     38.29 o 
  -6   0   2      449.24      473.50     40.47 o 
  -5   0   2     1537.30     1340.17     85.09 o 
  -4   0   2     7106.84     8832.13    495.09 o 
  -3   0   2        7.50       27.35     21.88 o 
  -2   0   2       49.50       85.76     13.13 o 
  -1   0   2      466.21      443.14     30.94 o 
   3   0   2      430.59      369.61     18.34 o 
   4   0   2    41681.82    47964.29   1701.61 o 
   5   0   2      995.30     1077.75     44.82 o 
   6   0   2      177.89      204.65     16.60 o 
   7   0   2    11051.80    11463.41    410.94 o 
   8   0   2    26769.66    29896.78   1066.29 o 
   9   0   2      272.20      275.41     25.26 o 
  10   0   2      206.07      150.47     34.81 o 
  11   0   2       22.86      -32.71     32.71 o 
  12   0   2     1442.99     1527.10    155.89 o 
  13   0   2     2350.49     1813.66    117.54 o 
  14   0   2      493.20      393.84     76.58 o 
  15   0   2        1.69        5.47     65.64 o 
  16   0   2        1.67       92.99     76.58 o 
  17   0   2       36.92      142.22     87.52 o 
  18   0   2       45.70      -16.41     92.99 o 
 -18   1   2        0.50       10.94     65.75 o 
 -17   1   2       12.02      -25.98     53.74 o 
 -16   1   2       42.34       50.49    161.36 o 
 -15   1   2      281.21      171.07     43.08 o 
 -14   1   2       48.66       14.85     33.26 o 
 -13   1   2      178.14       95.06     33.95 o 
 -12   1   2      148.24      174.69     31.21 o 
 -11   1   2      510.39      437.59     33.95 o 
 -10   1   2       70.81       73.41     26.05 o 
  -9   1   2      675.99      599.76     54.48 o 
  -8   1   2     2620.98     3142.35    186.85 o 
  -7   1   2     1520.14     1645.21    128.54 o 
  -6   1   2    18040.29    18991.40    865.74 o 
  -5   1   2    10769.47    10107.01    400.67 o 
  -4   1   2    32303.04    34597.75   1358.63 o 
  -3   1   2     4830.11     3817.97    206.07 o 
  -2   1   2     7612.67     6257.70    299.23 o 
  -1   1   2     1603.47     1097.79     51.75 o 
   1   1   2     1296.66      954.64     41.60 o 
   2   1   2     1227.89      914.09     80.35 o 
   3   1   2      257.62      275.13     19.24 o 
   4   1   2    34519.97    33038.82    830.49 o 
   5   1   2      343.33      374.08     19.90 o 
   6   1   2    12607.59    14391.45    362.85 o 
   7   1   2     3360.38     3600.14    613.20 o 
   8   1   2     2943.37     3546.39     92.96 o 
   9   1   2     4683.79     4672.76    146.32 o 
  10   1   2     2323.61     2127.55     78.97 o 
  11   1   2        5.82        7.29     23.84 o 
  12   1   2      295.99      353.70     58.42 o 
  13   1   2     2877.24     2330.67    131.61 o 
  14   1   2      908.49      765.87     71.48 o 
  15   1   2        2.89       49.23     46.41 o 
  16   1   2       61.77       37.68     52.11 o 
  17   1   2      184.94      308.70    123.07 o 
  18   1   2       15.53      -71.64     90.25 o 
 -18   2   2      148.33      254.87     71.48 o 
 -17   2   2       30.84       41.94     52.11 o 
 -16   2   2      131.13      231.87     65.64 o 
 -15   2   2      135.44      100.51     43.08 o 
 -14   2   2       10.89      -31.36     31.36 o 
 -13   2   2      190.51      166.49     28.74 o 
 -12   2   2      310.20      317.12     31.74 o 
 -11   2   2       14.63        4.82     21.69 o 
 -10   2   2        8.17        7.53     22.20 o 
  -9   2   2      456.87      318.92     49.38 o 
  -8   2   2     3254.23     3569.41    210.56 o 
  -7   2   2      449.81      331.83     71.11 o 
  -6   2   2     9875.12    10232.25    468.88 o 
  -5   2   2      402.46      281.65     30.94 o 
  -4   2   2    56483.51    58041.57   2275.85 o 
  -3   2   2      737.67      603.22     32.07 o 
  -2   2   2    10686.09    11474.99    452.34 o 
  -1   2   2      570.25      613.50     66.32 o 
   0   2   2      120.59       69.89      7.34 o 
   1   2   2     1431.10     1073.76     46.33 o 
   2   2   2     3825.15     5000.61    210.53 o 
   3   2   2     4094.53     3950.12    106.29 o 
   4   2   2     7570.41     7880.55    641.80 o 
   5   2   2     1756.27     1796.32     51.12 o 
   6   2   2     2137.81     1724.29     48.27 o 
   7   2   2     6546.03     7533.85    485.99 o 
   8   2   2    12828.44    14100.64    356.99 o 
   9   2   2      619.33      519.80     64.78 o 
  10   2   2      824.33      877.57     50.09 o 
  11   2   2      165.60      236.82     28.62 o 
  12   2   2      519.35      584.21     41.52 o 
  13   2   2     1667.72     1315.37     78.83 o 
  14   2   2      445.42      327.36    109.40 o 
  15   2   2       15.57       40.81     49.84 o 
  16   2   2      249.45      246.38     61.89 o 
  17   2   2       33.29       40.32     52.11 o 
  18   2   2       54.25      -17.73    144.95 o 
 -18   3   2      308.62      329.97     71.48 o 
 -17   3   2       25.25       38.29     58.02 o 
 -16   3   2       39.24       69.74     43.08 o 
 -15   3   2       39.77       10.05     39.92 o 
 -14   3   2       95.02       27.11     32.07 o 
 -13   3   2       92.35       67.79     28.03 o 
 -12   3   2      593.56      614.38     38.26 o 
 -11   3   2      159.82      182.88     25.85 o 
 -10   3   2      595.99      637.61     70.27 o 
  -9   3   2      277.03      238.87     28.98 o 
  -8   3   2     1947.79     1896.86     90.95 o 
  -7   3   2      573.97      756.97     88.46 o 
  -6   3   2     1857.86     1991.07    122.48 o 
  -5   3   2     2132.89     2114.21    103.13 o 
  -4   3   2    20954.84    23409.78    920.95 o 
  -3   3   2    13408.38     9948.01    393.01 o 
  -2   3   2    17104.44    16217.13    638.27 o 
  -1   3   2      950.86      708.39     28.14 o 
   0   3   2     3965.27     4070.87    139.95 o 
   1   3   2      511.34      360.68     51.32 o 
   2   3   2    15097.25    15426.03    478.68 o 
   3   3   2     1541.08     1365.93     47.94 o 
   4   3   2    11919.93    14122.17    411.24 o 
   5   3   2     1399.06     1604.73     46.71 o 
   6   3   2    23487.64    30183.57    799.54 o 
   7   3   2    23117.47    25992.15    689.23 o 
   8   3   2      439.94      453.68    161.06 o 
   9   3   2     1299.01     1344.31     98.33 o 
  10   3   2       94.93       66.86     19.20 o 
  11   3   2     1020.41     1168.59     53.26 o 
  12   3   2       94.53       87.39     28.62 o 
  13   3   2      293.02      193.59     38.87 o 
  14   3   2      266.37      256.62     41.06 o 
  15   3   2      587.51      489.84     61.89 o 
  16   3   2       94.31       74.24    109.40 o 
  17   3   2      384.37      416.83     76.58 o 
  18   3   2       42.68       77.74     63.73 o 
 -18   4   2       37.68       43.76     76.58 o 
 -17   4   2       71.51      119.63     59.86 o 
 -16   4   2       77.52      104.57     43.99 o 
 -15   4   2        4.28        3.65     41.06 o 
 -14   4   2      175.52      116.82     37.63 o 
 -13   4   2       21.05      -24.30     24.90 o 
 -12   4   2      502.02      648.16     61.53 o 
 -11   4   2       64.56      105.27     25.36 o 
 -10   4   2      615.19      812.50    104.22 o 
  -9   4   2      579.99      563.02     56.64 o 
  -8   4   2    10213.20     9025.65    391.85 o 
  -7   4   2     1785.60     1880.66     95.15 o 
  -6   4   2      248.50      229.83     24.07 o 
  -5   4   2       64.43       55.26     18.42 o 
  -4   4   2    24904.29    24614.70   1181.06 o 
  -3   4   2       65.07      345.25    196.92 o 
  -2   4   2    18132.09    16832.07    817.95 o 
  -1   4   2      539.64      359.36     32.11 o 
   0   4   2    42516.76    41179.50   1376.95 o 
   1   4   2     2011.25     1926.06     50.57 o 
   2   4   2     8532.76     8383.21    712.15 o 
   3   4   2      122.94       92.58     20.74 o 
   4   4   2    21386.02    24012.55    636.69 o 
   5   4   2      343.86      411.02     48.52 o 
   6   4   2     6567.71     8685.00    233.07 o 
   7   4   2     6060.31     7222.14    195.46 o 
   8   4   2     3655.85     3987.53    120.96 o 
   9   4   2      695.56      794.93     38.33 o 
  10   4   2      650.86      631.68     56.60 o 
  11   4   2      273.95      280.64     44.47 o 
  12   4   2      773.49      757.37     62.48 o 
  13   4   2      198.91      206.10     38.38 o 
  14   4   2       19.59      -35.70     35.70 o 
  15   4   2      766.52      705.24     71.48 o 
  16   4   2      131.74      135.77     53.74 o 
  17   4   2      443.83      497.55     71.48 o 
  18   4   2       46.14       57.35     87.52 o 
 -18   5   2      239.35      365.50     79.31 o 
 -17   5   2       23.56       23.01     55.98 o 
 -16   5   2      378.79      366.08     49.22 o 
 -15   5   2      232.19      179.26     57.72 o 
 -14   5   2      117.19      146.60     38.58 o 
 -13   5   2      281.20      297.36     33.56 o 
 -12   5   2       94.19      166.25     34.68 o 
 -11   5   2     1051.33      906.61     45.22 o 
 -10   5   2      532.90      650.98     39.30 o 
  -9   5   2      371.91      337.89     48.00 o 
  -8   5   2     2376.55     2507.01    123.36 o 
  -7   5   2       26.08       78.78     27.84 o 
  -6   5   2      829.96      805.43     50.33 o 
  -5   5   2      147.53      182.22     53.26 o 
  -4   5   2    45527.00    46253.70   2094.40 o 
  -3   5   2     2221.28     1288.54     80.66 o 
  -2   5   2    43303.19    45642.83   1699.42 o 
  -1   5   2     2434.66     1998.51     78.96 o 
   0   5   2    14484.28    14178.77    713.29 o 
   1   5   2     2980.76     2755.37    120.68 o 
   2   5   2    40773.37    42842.43   1333.96 o 
   3   5   2      177.76      255.18     19.57 o 
   4   5   2     6667.46     5934.55    159.77 o 
   5   5   2       57.30       42.60     10.46 o 
   6   5   2    24897.85    30209.46    800.33 o 
   7   5   2     8387.79     9045.09    266.18 o 
   8   5   2     1208.69     1578.65    121.65 o 
   9   5   2      470.18      512.32     57.07 o 
  10   5   2     1497.31     1360.51     57.54 o 
  11   5   2     2692.70     2996.89    109.15 o 
  12   5   2       17.19       51.52     33.58 o 
  13   5   2      260.00      263.56     41.06 o 
  14   5   2      112.20       80.23     37.90 o 
  15   5   2      613.08      512.65     61.52 o 
  16   5   2      396.64      437.60     82.05 o 
  17   5   2       15.16       10.37     55.98 o 
  18   5   2       73.91       19.14    106.66 o 
 -18   6   2        7.73       73.60     63.73 o 
 -17   6   2       36.93        3.40     55.19 o 
 -16   6   2       43.72       51.05     44.21 o 
 -15   6   2      117.16       58.35     48.13 o 
 -14   6   2      306.20      315.00     45.19 o 
 -13   6   2      329.47      270.23     30.90 o 
 -12   6   2      165.14      192.21     28.19 o 
 -11   6   2       97.58       74.16     30.87 o 
 -10   6   2      428.43      560.87     33.11 o 
  -9   6   2       79.61       30.58     34.05 o 
  -8   6   2      873.74      994.15     67.50 o 
  -7   6   2     2140.19     2104.07     87.10 o 
  -6   6   2     3389.56     3248.46    153.61 o 
  -5   6   2     2997.03     2582.77    124.03 o 
  -4   6   2    22494.40    22102.72   1003.98 o 
  -3   6   2     2255.94     1655.01    100.34 o 
  -2   6   2    90317.34   102873.07   4394.50 o 
  -1   6   2     1835.89     1333.28    205.96 o 
   0   6   2     3934.73     4369.28    289.10 o 
   1   6   2     5489.32     5245.35    213.23 o 
   2   6   2     2196.68     3215.11    132.50 o 
   3   6   2      832.80      792.59     72.70 o 
   4   6   2     8721.41     8355.88    243.97 o 
   5   6   2     1475.50     1574.90     46.80 o 
   6   6   2     6788.02     8208.15    233.66 o 
   7   6   2     7629.54     8441.81    248.29 o 
   8   6   2      889.19      936.72     42.35 o 
   9   6   2     1679.96     1859.42     70.33 o 
  10   6   2     2346.23     2214.60     82.83 o 
  11   6   2     1661.00     1667.34     67.35 o 
  12   6   2      286.43      251.11     35.53 o 
  13   6   2     1236.23      876.31     57.51 o 
  14   6   2      265.81      317.12     43.08 o 
  15   6   2      544.56      464.67     51.52 o 
  16   6   2      303.18      331.90     61.52 o 
  17   6   2       91.84       65.64     61.89 o 
  18   6   2       15.29      145.66     71.11 o 
 -18   7   2      352.61      555.91     75.35 o 
 -17   7   2       68.16       89.05     51.52 o 
 -16   7   2      103.37      114.98     47.16 o 
 -15   7   2       12.22      -20.70     39.92 o 
 -14   7   2       27.36       47.33     31.91 o 
 -13   7   2       15.51       -9.46     30.51 o 
 -12   7   2      509.12      460.29     34.34 o 
 -11   7   2      235.25      228.82     27.81 o 
 -10   7   2      751.77      755.82     71.75 o 
  -9   7   2       38.48       23.46     24.87 o 
  -8   7   2      680.59      652.23     36.54 o 
  -7   7   2      271.73      354.54     29.37 o 
  -6   7   2     2237.37     2380.08    114.63 o 
  -5   7   2     2807.23     2713.86    200.02 o 
  -4   7   2     2583.81     3155.82    197.35 o 
  -3   7   2     7507.04     7397.22    357.55 o 
  -2   7   2    50331.30    54340.72   2460.78 o 
  -1   7   2      474.73      571.16     51.32 o 
   0   7   2    17821.27    18467.11    797.42 o 
   1   7   2     1959.15     1783.65    100.61 o 
   2   7   2    44083.39    44616.72   1204.78 o 
   3   7   2     8300.66     7986.11    233.27 o 
   4   7   2      455.35      396.42     68.69 o 
   5   7   2     1343.78     1289.17     44.56 o 
   6   7   2     1654.22     1873.18    237.15 o 
   7   7   2     4094.40     4297.31    185.77 o 
   8   7   2     3887.91     4017.71    136.64 o 
   9   7   2     3467.16     3611.22    125.62 o 
  10   7   2     1433.90     1370.62     58.19 o 
  11   7   2     1451.46     1548.67     72.58 o 
  12   7   2       72.67       88.76     29.71 o 
  13   7   2        1.49       45.58     34.74 o 
  14   7   2      706.11      697.05     55.57 o 
  15   7   2      102.87       69.94     40.40 o 
  16   7   2      354.01      360.34     71.11 o 
  17   7   2      279.32      232.74     59.86 o 
  18   7   2        3.55       71.11     61.89 o 
 -18   8   2      505.29      764.48    218.80 o 
 -17   8   2      306.12      266.34     53.50 o 
 -16   8   2      233.11      259.80     50.33 o 
 -15   8   2      261.20      311.66     48.13 o 
 -14   8   2        7.34       -9.22     32.65 o 
 -13   8   2        6.55      -17.57     29.45 o 
 -12   8   2     1098.11     1065.30     51.95 o 
 -11   8   2      184.76      174.95     25.85 o 
 -10   8   2     1960.86     1981.39     77.51 o 
  -9   8   2      819.75      855.03     47.63 o 
  -8   8   2     6682.60     7098.63    269.01 o 
  -7   8   2     3871.68     3930.61    152.83 o 
  -6   8   2     3185.49     3966.33    153.14 o 
  -5   8   2     1523.22     1231.01     87.73 o 
  -4   8   2     2400.76     1742.93    104.22 o 
  -3   8   2       18.67       29.40     21.11 o 
  -2   8   2    24774.30    22778.04   1034.23 o 
  -1   8   2     2119.69     1889.29    142.11 o 
   0   8   2    73323.74    80823.02   3177.05 o 
   1   8   2      631.74      569.38     26.05 o 
   2   8   2     2479.38     2149.88    250.51 o 
   3   8   2     3232.44     2890.16    551.88 o 
   4   8   2     1154.06     1179.44     40.78 o 
   5   8   2     2736.99     2766.60     84.89 o 
   6   8   2    10603.82    11083.57    295.05 o 
   7   8   2     5353.50     5435.89    162.35 o 
   8   8   2    15303.96    17125.20    559.30 o 
   9   8   2      219.60      267.69     22.90 o 
  10   8   2      590.88      709.34     37.51 o 
  11   8   2     1502.03     1289.93     64.59 o 
  12   8   2      122.17      163.13     31.36 o 
  13   8   2      543.64      403.17     38.14 o 
  14   8   2      457.00      443.09     59.31 o 
  15   8   2      213.20      191.82     60.51 o 
  16   8   2       74.00       27.77     49.84 o 
  17   8   2      156.70      139.48     73.84 o 
  18   8   2        4.25      -38.64     59.86 o 
 -18   9   2      524.88      700.19     83.09 o 
 -17   9   2      214.19      173.18     51.52 o 
 -16   9   2      110.00       89.03     59.66 o 
 -15   9   2       18.89      -31.89     40.81 o 
 -14   9   2       53.94       34.14     40.27 o 
 -13   9   2      151.04      155.42     34.31 o 
 -12   9   2      931.63     1014.35     71.35 o 
 -11   9   2      137.34      134.35     35.32 o 
 -10   9   2     3380.73     3445.59    140.14 o 
  -9   9   2      543.37      510.77     35.51 o 
  -8   9   2     1068.52     1251.04     57.64 o 
  -7   9   2     1722.60     1747.58     93.16 o 
  -6   9   2     9602.36     9424.26    390.82 o 
  -5   9   2       33.75       33.66     15.55 o 
  -4   9   2    17052.02    15711.00    715.80 o 
  -3   9   2     2484.42     2030.43    241.35 o 
  -2   9   2    44345.77    47300.67   2439.72 o 
  -1   9   2      815.13      630.70     41.58 o 
   0   9   2     3919.49     2772.70    108.35 o 
   1   9   2     1385.20     1247.26     57.49 o 
   2   9   2     3242.67     2813.47    222.99 o 
   3   9   2     1612.02     1406.20     61.23 o 
   4   9   2       53.10       33.51     11.21 o 
   5   9   2     2632.47     2964.17    144.33 o 
   6   9   2     4544.90     5407.29    180.72 o 
   7   9   2      140.10      256.59    105.97 o 
   8   9   2     2303.24     2876.76    101.37 o 
   9   9   2      470.90      560.30     59.93 o 
  10   9   2     1887.50     2098.42     80.52 o 
  11   9   2     2035.83     1609.37     73.47 o 
  12   9   2       59.34       95.80     29.90 o 
  13   9   2      266.19      171.62     33.13 o 
  14   9   2      230.53      208.21     43.08 o 
  15   9   2        3.56      -38.87     38.87 o 
  16   9   2       79.52       62.90     45.19 o 
  17   9   2      649.32      728.51     78.66 o 
  18   9   2      159.78      222.71     82.05 o 
 -18  10   2      143.55      125.39     53.50 o 
 -17  10   2       48.80       82.05     47.37 o 
 -16  10   2      999.29     1052.58    106.46 o 
 -15  10   2       54.82       72.13     42.87 o 
 -14  10   2      854.90      642.30     48.04 o 
 -13  10   2       69.15       55.06     33.91 o 
 -12  10   2      155.14      111.62     28.94 o 
 -11  10   2      723.78      733.58     70.62 o 
 -10  10   2       69.19       66.29     23.59 o 
  -9  10   2      143.09      127.36     57.64 o 
  -8  10   2      187.35      244.68     21.29 o 
  -7  10   2     1514.23     1340.30     67.14 o 
  -6  10   2    23925.20    24695.46    921.61 o 
  -5  10   2      164.58      169.32     20.53 o 
  -4  10   2    15174.54    15773.75    653.44 o 
  -3  10   2     1737.43     1674.93     83.37 o 
  -2  10   2    26174.04    25736.92   1164.58 o 
  -1  10   2      903.77      890.74     63.38 o 
   0  10   2     4196.29     3041.44    141.79 o 
   1  10   2     9882.41     9399.95    282.57 o 
   2  10   2     1492.15     1437.10     43.47 o 
   3  10   2     3700.58     3493.20    158.43 o 
   4  10   2     5033.47     5190.67    154.55 o 
   5  10   2      427.21      435.85     25.53 o 
   6  10   2      544.89      740.65     35.69 o 
   7  10   2     5533.23     6031.74    178.18 o 
   8  10   2     6468.56     6652.64    221.89 o 
   9  10   2     1098.76      985.24     56.82 o 
  10  10   2     5805.23     6321.16    234.29 o 
  11  10   2      698.97      698.22     43.34 o 
  12  10   2      353.35      241.77     32.71 o 
  13  10   2      329.23      293.62     36.18 o 
  14  10   2      162.92      113.77     39.39 o 
  15  10   2      112.87      105.95     41.77 o 
  16  10   2        1.87       28.94     43.99 o 
  17  10   2       92.54       57.25     57.63 o 
  18  10   2      243.67      413.61    106.66 o 
 -18  11   2       45.81       90.55     51.31 o 
 -17  11   2       51.40       62.10     50.33 o 
 -16  11   2       19.36      112.60     44.95 o 
 -15  11   2       59.59        9.08     59.75 o 
 -14  11   2      996.58      825.64     54.92 o 
 -13  11   2       43.55       38.98     32.24 o 
 -12  11   2       45.59        8.94     29.33 o 
 -11  11   2     1487.39     1276.14     59.37 o 
 -10  11   2      682.15      696.29     40.09 o 
  -9  11   2      958.60      951.51     52.78 o 
  -8  11   2      289.54      314.34     23.27 o 
  -7  11   2      696.47      682.85     54.24 o 
  -6  11   2     9093.91    10156.85    382.30 o 
  -5  11   2     8578.25     7500.22    283.58 o 
  -4  11   2     3014.08     2565.26    114.71 o 
  -3  11   2     2024.84     1414.32     57.66 o 
  -2  11   2     9732.81    11093.75   1299.46 o 
  -1  11   2     5200.05     5413.43    250.34 o 
   0  11   2     1420.60     2088.03    107.06 o 
   1  11   2    17909.31    17603.17    595.32 o 
   2  11   2     1571.37     1583.67    225.80 o 
   3  11   2       42.75       79.20     11.44 o 
   4  11   2     1666.31     1914.94    243.78 o 
   5  11   2     1170.77     1071.57     43.69 o 
   6  11   2     1562.05     1946.26     70.79 o 
   7  11   2     3761.46     4440.77    132.37 o 
   8  11   2      451.69      397.14     26.05 o 
   9  11   2      623.84      622.41     33.90 o 
  10  11   2      498.95      589.55     69.04 o 
  11  11   2      317.03      238.06     33.26 o 
  12  11   2      902.46      949.59     82.11 o 
  13  11   2      938.97      744.67     67.90 o 
  14  11   2       48.37       48.53     37.19 o 
  15  11   2        7.94      -12.58     37.63 o 
  16  11   2       52.98       63.77     44.95 o 
  17  11   2       23.02      -14.22     57.63 o 
  18  11   2      354.37      542.49    144.95 o 
 -18  12   2        5.65       26.12     52.57 o 
 -17  12   2      233.85      234.46     54.48 o 
 -16  12   2      284.18      392.50     80.25 o 
 -15  12   2        2.60       -0.77     35.73 o 
 -14  12   2      832.28      500.73     45.06 o 
 -13  12   2      131.16       79.32     34.31 o 
 -12  12   2      871.17      874.77     52.16 o 
 -11  12   2      672.87      573.26     45.51 o 
 -10  12   2     3045.22     2897.18    105.87 o 
  -9  12   2      130.47      146.81     22.14 o 
  -8  12   2      204.16      206.73     32.39 o 
  -7  12   2       35.43       14.75     17.12 o 
  -6  12   2     4167.30     3997.37    232.36 o 
  -5  12   2      239.39      160.74     51.14 o 
  -4  12   2     1423.59     1546.90     65.53 o 
  -3  12   2      536.35      518.06     27.66 o 
  -2  12   2     2087.95     1630.36    150.92 o 
  -1  12   2     1531.91     2053.05    131.85 o 
   0  12   2    17944.41    19620.41    659.98 o 
   1  12   2     2919.79     2938.18    117.53 o 
   2  12   2      154.15      122.48     14.44 o 
   3  12   2     2004.19     2211.37    128.02 o 
   4  12   2      362.99      263.32     62.28 o 
   5  12   2     1406.74     1406.03     59.10 o 
   6  12   2       80.33       62.35     16.00 o 
   7  12   2      408.86      595.98    162.51 o 
   8  12   2      336.32      357.25     29.92 o 
   9  12   2     1462.36     1505.78     62.07 o 
  10  12   2      207.51      240.23     36.32 o 
  11  12   2     1257.38     1272.47     65.61 o 
  12  12   2      312.34      253.69     44.02 o 
  13  12   2        5.62       12.51     29.90 o 
  14  12   2       11.92        4.06     38.58 o 
  15  12   2      560.41      569.82     57.10 o 
  16  12   2       81.07      110.47     45.79 o 
  17  12   2      161.49      246.15     65.41 o 
  18  12   2      181.13      256.26    109.40 o 
 -17  13   2       83.75        5.22     48.13 o 
 -16  13   2       15.97       34.53     43.99 o 
 -15  13   2      199.01      196.65     41.19 o 
 -14  13   2      138.00       62.79     52.90 o 
 -13  13   2       79.98       44.04     33.33 o 
 -12  13   2      263.33      266.89     50.20 o 
 -11  13   2     1773.20     1568.19    137.08 o 
 -10  13   2       46.50       97.42     36.00 o 
  -9  13   2      499.46      459.72     31.29 o 
  -8  13   2     1187.74     1100.75     59.58 o 
  -7  13   2      233.50      156.27     18.45 o 
  -6  13   2     1121.09      996.73     53.14 o 
  -5  13   2     1151.35     1044.87     49.22 o 
  -4  13   2     5315.84     6074.90    208.13 o 
  -3  13   2      261.62      337.95     26.11 o 
  -2  13   2    14586.45    16231.74    641.25 o 
  -1  13   2     2978.13     3078.89    127.19 o 
   0  13   2     8760.62     9290.61    314.66 o 
   1  13   2      197.81      246.20     37.75 o 
   2  13   2      409.76      583.54     86.85 o 
   3  13   2     3647.37     3279.85    101.22 o 
   4  13   2     3100.27     3060.61    147.59 o 
   5  13   2      311.49      240.38     18.64 o 
   6  13   2     1720.63     2261.50     81.36 o 
   7  13   2     3559.43     3893.84    133.42 o 
   8  13   2      649.12      579.31     49.83 o 
   9  13   2     1292.99     1309.97     77.94 o 
  10  13   2     2705.28     2491.17    103.03 o 
  11  13   2      266.89      341.85     39.48 o 
  12  13   2     1288.33     1242.75     66.61 o 
  13  13   2     1410.74     1195.14     65.05 o 
  14  13   2      151.66      155.37     36.02 o 
  15  13   2       34.54       42.61     41.77 o 
  16  13   2      201.96      258.78     52.94 o 
  17  13   2      231.99      339.25     58.04 o 
 -17  14   2        1.00      -21.88     61.89 o 
 -16  14   2       96.53       60.10     46.53 o 
 -15  14   2      182.69      192.32     40.58 o 
 -14  14   2       42.95      103.26     36.14 o 
 -13  14   2      170.98      139.99     35.03 o 
 -12  14   2      238.48      232.09     35.03 o 
 -11  14   2      453.11      457.92     52.67 o 
 -10  14   2     1291.51     1065.17     52.36 o 
  -9  14   2      441.69      477.65     34.64 o 
  -8  14   2     1999.57     2252.25     95.23 o 
  -7  14   2      116.33      111.39     26.45 o 
  -6  14   2      134.28      107.74     20.62 o 
  -5  14   2     2610.86     2421.77    175.27 o 
  -4  14   2    11341.82    11810.93    468.91 o 
  -3  14   2      177.79      152.95     38.69 o 
  -2  14   2    14675.64    16910.02    739.00 o 
  -1  14   2     3548.17     3824.15    157.99 o 
   0  14   2     1278.52     1793.23     66.18 o 
   1  14   2      372.25      492.88     55.85 o 
   2  14   2    17523.32    19155.52    756.46 o 
   3  14   2     2474.55     2312.97     74.25 o 
   4  14   2      800.75      819.44    109.84 o 
   5  14   2     1720.11     1898.62     88.01 o 
   6  14   2       70.31       93.96     22.52 o 
   7  14   2      252.43      317.95     62.57 o 
   8  14   2      143.51      116.41     21.19 o 
   9  14   2      144.57      147.43     26.51 o 
  10  14   2      490.39      391.34     43.99 o 
  11  14   2     1183.31     1013.35     55.99 o 
  12  14   2      316.80      259.56     36.67 o 
  13  14   2       44.88       72.97     39.48 o 
  14  14   2      437.04      513.31     51.57 o 
  15  14   2       49.57       30.70     42.60 o 
  16  14   2      211.40      117.74     46.68 o 
  17  14   2      375.10      501.46     80.36 o 
 -17  15   2      123.06      209.01     82.05 o 
 -16  15   2       12.42       95.72     61.89 o 
 -15  15   2       51.90       78.13     38.73 o 
 -14  15   2      640.56      572.01     47.84 o 
 -13  15   2       28.54       -2.63     33.84 o 
 -12  15   2      412.21      351.14     38.61 o 
 -11  15   2     1018.10     1061.57     63.05 o 
 -10  15   2     1353.32     1233.20     70.32 o 
  -9  15   2      831.82      944.94     45.82 o 
  -8  15   2      437.99      509.87     35.23 o 
  -7  15   2       99.35      111.71     18.39 o 
  -6  15   2     2527.85     2710.53    187.36 o 
  -5  15   2       67.09       35.73     20.82 o 
  -4  15   2     6393.81     7012.47    282.21 o 
  -3  15   2     5190.21     5576.82    273.18 o 
  -2  15   2     9775.94     9865.03    454.77 o 
  -1  15   2      656.99      510.65     45.93 o 
   0  15   2     5834.46     6515.95    261.58 o 
   1  15   2      764.61      712.19     87.64 o 
   2  15   2    20490.86    21941.36    740.43 o 
   3  15   2     1514.86     1315.75     51.93 o 
   4  15   2     3160.26     3009.34    118.24 o 
   5  15   2       20.10       43.58     19.82 o 
   6  15   2      470.56      446.32     25.58 o 
   7  15   2     1703.79     1798.21     69.61 o 
   8  15   2     2238.00     2532.30     92.73 o 
   9  15   2       27.33       40.07     23.68 o 
  10  15   2      413.36      375.06     34.09 o 
  11  15   2      255.87      328.17     34.74 o 
  12  15   2      312.65      284.16     36.14 o 
  13  15   2     1025.48     1172.95     66.46 o 
  14  15   2      296.26      255.09     39.99 o 
  15  15   2      141.39       64.97     42.82 o 
  16  15   2       78.60       72.72     46.53 o 
  17  15   2       20.95      -15.00     59.11 o 
 -17  16   2      193.13      212.74     71.48 o 
 -16  16   2      105.82       34.70     61.52 o 
 -15  16   2       73.53       24.04     46.24 o 
 -14  16   2      101.15       99.62     54.42 o 
 -13  16   2      411.60      438.36     41.85 o 
 -12  16   2      373.05      401.33     55.85 o 
 -11  16   2     1636.69     1669.62     98.45 o 
 -10  16   2       65.65       81.55     33.80 o 
  -9  16   2     1051.51     1126.00     72.64 o 
  -8  16   2      386.57      343.18     33.78 o 
  -7  16   2      178.98      215.50     25.25 o 
  -6  16   2      834.47      878.90     78.95 o 
  -5  16   2      628.23      595.32    113.24 o 
  -4  16   2     9486.30    10894.36    433.12 o 
  -3  16   2     1669.59     1954.48     87.22 o 
  -2  16   2       71.58       72.86     20.86 o 
  -1  16   2      597.65      712.72     60.79 o 
   0  16   2     3053.14     3433.74    158.69 o 
   1  16   2      866.25      802.38     84.61 o 
   2  16   2     7062.63     7542.44    257.91 o 
   3  16   2     1976.15     2162.33     85.16 o 
   4  16   2     1409.32     1637.96     64.33 o 
   5  16   2     1031.52      951.17     76.64 o 
   6  16   2      485.72      428.12     25.30 o 
   7  16   2      620.36      700.64     34.94 o 
   8  16   2     1598.73     1808.19     70.12 o 
   9  16   2      253.77      236.38     29.15 o 
  10  16   2      576.75      505.62     52.01 o 
  11  16   2      822.20      933.12     64.74 o 
  12  16   2       83.64       58.64     33.33 o 
  13  16   2      422.34      570.06     45.55 o 
  14  16   2      328.37      267.95     39.99 o 
  15  16   2       34.13       87.88     57.63 o 
  16  16   2       22.14       -3.48     63.03 o 
  17  16   2       30.46       55.86     63.73 o 
 -17  17   2      389.67      450.27     84.78 o 
 -16  17   2      527.42      449.48     75.35 o 
 -15  17   2      230.51      267.88     55.73 o 
 -14  17   2      651.34      712.40     66.17 o 
 -13  17   2      142.25       37.85     43.99 o 
 -12  17   2      107.62       78.70     43.99 o 
 -11  17   2      193.16      174.46     41.77 o 
 -10  17   2      250.58      334.25     62.21 o 
  -9  17   2     1470.43     1405.87    114.50 o 
  -8  17   2     1579.23     1598.27     76.32 o 
  -7  17   2      211.01      181.94     23.11 o 
  -6  17   2      406.13      413.92     48.95 o 
  -5  17   2      890.31      945.40     50.62 o 
  -4  17   2    12789.60    12778.86    550.30 o 
  -3  17   2     1343.44     1353.38     65.94 o 
  -2  17   2     2419.33     2776.83    261.33 o 
  -1  17   2       46.44       25.37     19.41 o 
   0  17   2     1793.33     1719.61     84.28 o 
   1  17   2     2111.12     2441.20    106.59 o 
   2  17   2     3157.85     4075.14    188.17 o 
   3  17   2     3121.56     3283.17    137.96 o 
   4  17   2     2124.05     2499.49     90.89 o 
   5  17   2       51.33      117.66     18.87 o 
   6  17   2     2592.33     2750.04    114.52 o 
   7  17   2     1611.09     1520.80     84.40 o 
   8  17   2      414.89      507.68     79.74 o 
   9  17   2      438.11      407.68     43.99 o 
  10  17   2     1280.03     1327.68     84.06 o 
  11  17   2     1397.62     1402.10     87.68 o 
  12  17   2      178.49      228.87     34.28 o 
  13  17   2       14.89       38.21     33.20 o 
  14  17   2      175.96      228.19     48.13 o 
  15  17   2      545.77      557.73     74.76 o 
  16  17   2       28.89      -59.86     59.86 o 
  17  17   2       15.82        5.78     66.94 o 
 -17  18   2      117.44      139.56     98.46 o 
 -16  18   2      302.20      420.41     87.52 o 
 -15  18   2      191.01      170.69     52.57 o 
 -14  18   2        5.11        3.12     58.57 o 
 -13  18   2       88.40       47.36     44.95 o 
 -12  18   2       80.20        1.63     43.99 o 
 -11  18   2      598.42      787.81     63.50 o 
 -10  18   2      258.12      339.36     39.30 o 
  -9  18   2     2719.68     2499.65    110.51 o 
  -8  18   2       73.08       92.58     29.59 o 
  -7  18   2      757.14      694.91     42.27 o 
  -6  18   2      761.67     1007.01     54.93 o 
  -5  18   2      188.67      249.19     54.48 o 
  -4  18   2     2344.08     2622.96    115.27 o 
  -3  18   2     8265.16     8876.73    355.95 o 
  -2  18   2    10244.26    12015.21    477.65 o 
  -1  18   2      132.19       89.90     36.32 o 
   0  18   2     1532.52     1792.86    184.75 o 
   1  18   2     4902.85     5191.03    180.15 o 
   2  18   2     4262.80     4508.73    208.07 o 
   3  18   2     2006.10     1926.78     73.80 o 
   4  18   2     1340.43     1323.16     54.70 o 
   5  18   2     2224.67     1995.78     87.22 o 
   6  18   2      108.43      125.99     25.16 o 
   7  18   2     2502.58     2608.34    138.17 o 
   8  18   2     1398.45     1768.33     98.05 o 
   9  18   2      843.22      923.01     62.66 o 
  10  18   2     7055.53     6573.42    292.95 o 
  11  18   2      614.45      629.49     56.67 o 
  12  18   2      280.47      285.09     48.36 o 
  13  18   2      256.87      309.69     50.33 o 
  14  18   2      114.73      122.59     48.99 o 
  15  18   2       25.12       76.94     57.63 o 
  16  18   2      278.22      246.15     73.18 o 
  17  18   2        3.23      139.48     69.62 o 
 -16  19   2      148.96       56.31     64.40 o 
 -15  19   2       19.88      -11.65     51.40 o 
 -14  19   2       70.22       27.87     46.68 o 
 -13  19   2      211.06      194.29     51.52 o 
 -12  19   2      466.06      469.44     54.48 o 
 -11  19   2     1047.69     1040.50     72.09 o 
 -10  19   2      240.98      178.78     42.24 o 
  -9  19   2     1154.41     1058.89     85.40 o 
  -8  19   2       38.58       36.18     30.37 o 
  -7  19   2       63.29       67.41     21.40 o 
  -6  19   2       84.79       57.63     22.31 o 
  -5  19   2     3821.25     3640.91    200.54 o 
  -4  19   2      448.31      355.55     42.02 o 
  -3  19   2     1519.89     1690.55     82.90 o 
  -2  19   2     4427.81     4869.82    212.38 o 
  -1  19   2     2859.90     3012.80    172.12 o 
   0  19   2     7511.83     8445.70    338.09 o 
   1  19   2     2799.29     2769.17    100.18 o 
   2  19   2     3949.04     4223.30    173.35 o 
   3  19   2      264.85      325.21     27.10 o 
   4  19   2      605.00      614.63     52.86 o 
   5  19   2     1580.18     1716.12     96.35 o 
   6  19   2     1786.53     1912.68     84.87 o 
   7  19   2      630.41      818.35     55.26 o 
   8  19   2     1300.99     1262.18     78.45 o 
   9  19   2     4190.23     4018.99    188.66 o 
  10  19   2      428.88      526.95     52.18 o 
  11  19   2      619.77      530.34     54.33 o 
  12  19   2      317.15      505.11     55.36 o 
  13  19   2     1577.40     1707.56    122.26 o 
  14  19   2       29.01      -40.28     45.19 o 
  15  19   2       79.91      105.98     60.45 o 
  16  19   2      164.68      252.41    169.57 o 
 -16  20   2      248.87      275.14     59.54 o 
 -15  20   2       92.26       40.60     52.40 o 
 -14  20   2        5.63      -42.93     49.41 o 
 -13  20   2      309.19      371.00     55.36 o 
 -12  20   2      171.31      209.44     50.33 o 
 -11  20   2      612.72      576.49     71.70 o 
 -10  20   2      929.73      876.04     64.64 o 
  -9  20   2     1290.19     1197.11    101.06 o 
  -8  20   2      156.14      126.14     55.36 o 
  -7  20   2     2207.18     2609.74    111.75 o 
  -6  20   2      344.56      325.08     32.33 o 
  -5  20   2      800.08      930.12     56.85 o 
  -4  20   2      455.94      571.48     38.30 o 
  -3  20   2      260.48      252.40     27.60 o 
  -2  20   2      354.39      502.99     35.24 o 
  -1  20   2     3721.45     4030.23    167.39 o 
   0  20   2     2803.41     3128.34    217.12 o 
   1  20   2      303.57      409.86     51.32 o 
   2  20   2     1546.78     1803.09     69.52 o 
   3  20   2     1980.30     2107.73    111.41 o 
   4  20   2     1664.85     1536.45     66.80 o 
   5  20   2     1271.40     1254.02     70.27 o 
   6  20   2       11.78       19.72     24.97 o 
   7  20   2      605.46      626.27     79.30 o 
   8  20   2     1358.47     1361.97     82.68 o 
   9  20   2      668.70      824.43     92.47 o 
  10  20   2      984.46     1003.43     75.35 o 
  11  20   2     1066.65     1114.72     75.27 o 
  12  20   2      294.25      210.58     50.33 o 
  13  20   2      344.29      300.67     54.68 o 
  14  20   2       52.11      -44.95     44.95 o 
  15  20   2        9.01       -6.16     50.68 o 
  16  20   2        5.19        5.65     59.11 o 
 -16  21   2        9.30       45.77     53.90 o 
 -15  21   2       63.26        8.31     54.48 o 
 -14  21   2      319.77      319.85     70.23 o 
 -13  21   2       84.62      112.45     61.17 o 
 -12  21   2       14.62       53.83     45.19 o 
 -11  21   2      193.33      203.77     47.16 o 
 -10  21   2       47.85       12.42     41.58 o 
  -9  21   2     1016.43      997.63     61.65 o 
  -8  21   2      159.36      150.73     33.97 o 
  -7  21   2     4027.39     4136.43    167.21 o 
  -6  21   2      398.52      379.72     31.95 o 
  -5  21   2      637.53      624.03     41.32 o 
  -4  21   2     1696.63     1773.64     83.93 o 
  -3  21   2     1802.86     2010.13    143.69 o 
  -2  21   2      585.70      696.50     44.21 o 
  -1  21   2      110.90      146.03     26.94 o 
   0  21   2     1259.53     1479.84     71.82 o 
   1  21   2       84.68       42.53     23.30 o 
   2  21   2     1104.33     1196.36     52.51 o 
   3  21   2     3406.02     3683.18    162.27 o 
   4  21   2     1710.38     1944.91     89.40 o 
   5  21   2      160.03      105.55     30.50 o 
   6  21   2      188.87      152.79     57.53 o 
   7  21   2     2999.07     3846.00    155.60 o 
   8  21   2     1499.76     1686.60     96.65 o 
   9  21   2     1684.45     1682.78     97.47 o 
  10  21   2     1950.95     2118.73    171.91 o 
  11  21   2      207.10      125.13     43.08 o 
  12  21   2      733.24      738.25     67.04 o 
  13  21   2      329.38      268.12     55.73 o 
  14  21   2       38.29      -22.27     47.96 o 
  15  21   2      200.19       68.93     54.33 o 
  16  21   2        6.65      -54.70     64.40 o 
 -16  22   2      105.91       91.56     81.56 o 
 -15  22   2      130.87      150.42     57.84 o 
 -14  22   2       83.26       84.87     53.50 o 
 -13  22   2      140.46      208.51     52.94 o 
 -12  22   2       69.59       54.38     48.92 o 
 -11  22   2       96.09       47.09     46.05 o 
 -10  22   2       60.37       18.58     43.31 o 
  -9  22   2      126.74      201.38     36.57 o 
  -8  22   2      283.83      309.33     41.77 o 
  -7  22   2     3136.61     3536.76    202.12 o 
  -6  22   2     1048.01      985.54     77.96 o 
  -5  22   2     1522.76     1649.09     78.51 o 
  -4  22   2     2863.08     2786.76    208.43 o 
  -3  22   2      787.37      813.36     52.59 o 
  -2  22   2      615.77      771.13     49.74 o 
  -1  22   2      154.83      201.86     27.74 o 
   0  22   2      991.36      988.01     54.77 o 
   1  22   2       93.98       77.75     24.82 o 
   2  22   2     1389.54     1516.44    143.41 o 
   3  22   2     5663.81     5968.42    278.49 o 
   4  22   2      189.05      211.47     23.61 o 
   5  22   2      382.07      351.89     40.27 o 
   6  22   2       59.33      105.96     29.68 o 
   7  22   2      501.00      481.66     78.25 o 
   8  22   2       15.36        4.11     35.18 o 
   9  22   2        6.88       44.54     40.40 o 
  10  22   2      203.37      194.88     44.77 o 
  11  22   2      776.92      804.76     64.64 o 
  12  22   2      562.69      559.34     64.79 o 
  13  22   2        1.30        8.85     48.36 o 
  14  22   2      278.33      265.06     57.66 o 
  15  22   2        5.16       63.58     54.68 o 
  16  22   2        3.25       91.07     71.48 o 
 -15  23   2      129.14      105.42     58.89 o 
 -14  23   2        4.22      -28.91     58.94 o 
 -13  23   2       24.69       49.04     48.99 o 
 -12  23   2        5.68       48.30     44.95 o 
 -11  23   2      100.31       78.18     45.79 o 
 -10  23   2      142.03       94.03     43.99 o 
  -9  23   2      566.30      581.91     56.84 o 
  -8  23   2      397.27      469.71     52.90 o 
  -7  23   2     5858.86     6198.98    266.86 o 
  -6  23   2      659.70      696.47     54.88 o 
  -5  23   2     4555.65     5033.11    209.98 o 
  -4  23   2     2895.95     3013.65    121.95 o 
  -3  23   2     3217.60     2912.78    108.17 o 
  -2  23   2      958.67     1242.12     67.90 o 
  -1  23   2       65.21       82.31     25.87 o 
   0  23   2      370.74      395.62     36.83 o 
   1  23   2      517.20      451.03     35.73 o 
   2  23   2     2192.75     2142.55    144.78 o 
   3  23   2      365.62      458.60     83.69 o 
   4  23   2      812.06      826.36     40.88 o 
   5  23   2     1766.59     1790.63     88.43 o 
   6  23   2     1020.13     1326.69     68.69 o 
   7  23   2      636.57      679.84    119.67 o 
   8  23   2      860.02      854.56     90.54 o 
   9  23   2      319.71      363.00     49.46 o 
  10  23   2       28.62       85.19     41.18 o 
  11  23   2       87.76       27.88     52.73 o 
  12  23   2      255.11      247.45     51.87 o 
  13  23   2      107.00      122.20     51.52 o 
  14  23   2      164.72       91.20     55.57 o 
  15  23   2        6.05       37.99     65.82 o 
 -15  24   2       18.74        2.31     55.73 o 
 -14  24   2      145.92       77.81     56.67 o 
 -13  24   2      141.52      120.66     49.99 o 
 -12  24   2     1136.58     1273.57    153.65 o 
 -11  24   2      110.54       81.81     46.05 o 
 -10  24   2        5.12       11.07     42.03 o 
  -9  24   2      596.20      636.90     56.36 o 
  -8  24   2      800.23      869.66     54.50 o 
  -7  24   2       30.93      112.45     34.46 o 
  -6  24   2     1595.21     1569.65     79.91 o 
  -5  24   2       51.89       60.07     23.51 o 
  -4  24   2     3540.07     3778.16    199.27 o 
  -3  24   2     2789.37     2848.62    106.36 o 
  -2  24   2     4272.44     4415.15    235.28 o 
  -1  24   2     3762.32     4017.62    267.65 o 
   0  24   2      671.64      734.65     46.91 o 
   1  24   2      102.99      112.00     33.20 o 
   2  24   2      931.56      923.71     54.92 o 
   3  24   2      799.23      816.73     55.76 o 
   4  24   2     5656.91     5632.84    273.63 o 
   5  24   2     1693.85     1682.61    101.06 o 
   6  24   2     2505.91     2863.14    122.06 o 
   7  24   2     1300.44     1570.09     91.34 o 
   8  24   2     1601.69     1881.83    104.40 o 
   9  24   2      941.79     1060.03     94.39 o 
  10  24   2       28.30       46.84     44.77 o 
  11  24   2      766.41      714.79     66.65 o 
  12  24   2       40.00       88.06     55.57 o 
  13  24   2        2.90        9.04     50.33 o 
  14  24   2      270.69      262.50     60.00 o 
  15  24   2      138.91      179.19     57.51 o 
 -15  25   2       10.58      -15.39     55.50 o 
 -14  25   2        4.97      -30.33     52.18 o 
 -13  25   2      113.05      103.43     51.26 o 
 -12  25   2      326.17      401.68     59.54 o 
 -11  25   2      263.70      251.80     51.87 o 
 -10  25   2       35.25       87.79     45.46 o 
  -9  25   2      222.09      215.99     44.77 o 
  -8  25   2      101.66      150.18     44.21 o 
  -7  25   2      328.44      318.60     38.50 o 
  -6  25   2      914.11      936.85     54.38 o 
  -5  25   2     1603.35     1703.39    100.43 o 
  -4  25   2     1237.09     1116.02     53.89 o 
  -3  25   2      567.01      582.89     50.40 o 
  -2  25   2      481.34      551.58     43.16 o 
  -1  25   2     1108.33     1063.89     62.67 o 
   0  25   2      138.99      111.40     29.59 o 
   1  25   2      771.41      821.97     59.21 o 
   2  25   2     4359.04     4262.94    178.38 o 
   3  25   2     1761.71     1763.07    151.30 o 
   4  25   2      702.32      746.24     69.60 o 
   5  25   2      440.67      401.19     42.82 o 
   6  25   2      478.43      638.83     56.06 o 
   7  25   2     1014.84     1069.68     71.74 o 
   8  25   2      533.11      602.32     56.84 o 
   9  25   2       96.35      145.13     44.23 o 
  10  25   2      650.47      804.36     66.65 o 
  11  25   2      132.73       72.12     47.17 o 
  12  25   2       56.93       60.91     51.15 o 
  13  25   2       71.54      101.88     49.29 o 
  14  25   2      446.70      454.08     63.26 o 
  15  25   2      171.56      181.88     59.54 o 
 -15  26   2        9.14       -4.31     63.73 o 
 -14  26   2       12.22       99.80     66.07 o 
 -13  26   2       38.90      -21.85     48.99 o 
 -12  26   2      177.27      252.93     53.63 o 
 -11  26   2      214.78      169.26     48.67 o 
 -10  26   2       14.33      -34.36     40.81 o 
  -9  26   2      677.60      701.40     60.92 o 
  -8  26   2      209.72      193.66     39.47 o 
  -7  26   2      529.53      578.00     45.89 o 
  -6  26   2      198.39      237.82     36.81 o 
  -5  26   2       84.05       64.24     25.79 o 
  -4  26   2      335.43      337.41     76.58 o 
  -3  26   2     9573.04     9810.02    482.40 o 
  -2  26   2     1865.23     2066.80    110.53 o 
  -1  26   2     2970.74     2825.74    134.87 o 
   0  26   2      113.83      164.59     31.96 o 
   1  26   2      818.81      918.93     56.66 o 
   2  26   2      547.09      611.28     71.85 o 
   3  26   2      761.38      821.20     52.61 o 
   4  26   2       12.23        1.73     38.87 o 
   5  26   2     4248.91     4333.41    234.38 o 
   6  26   2      298.38      363.50     38.10 o 
   7  26   2      313.99      319.34     44.89 o 
   8  26   2       98.08       99.58     43.31 o 
   9  26   2      647.52      634.66     59.55 o 
  10  26   2      414.15      360.97     53.09 o 
  11  26   2       76.65      107.38     48.67 o 
  12  26   2       44.66       77.21     58.17 o 
  13  26   2       97.05       57.13     53.50 o 
  14  26   2       97.79      -20.03     51.15 o 
 -14  27   2      219.85      249.29     70.36 o 
 -13  27   2       15.71       35.49     52.51 o 
 -12  27   2       14.50       39.33     50.33 o 
 -11  27   2       84.27       57.68     49.29 o 
 -10  27   2      630.03      625.80     62.53 o 
  -9  27   2      245.13      347.65     50.33 o 
  -8  27   2       22.02       43.34     35.48 o 
  -7  27   2      203.00      247.83     44.21 o 
  -6  27   2      171.53      117.58     43.93 o 
  -5  27   2     1453.87     1411.53     75.89 o 
  -4  27   2      707.09      613.89     46.15 o 
  -3  27   2      742.29      969.83    114.48 o 
  -2  27   2     1379.11     1520.58    154.75 o 
  -1  27   2     1730.02     1702.61    150.42 o 
   0  27   2     5918.43     6697.51    339.35 o 
   1  27   2     2492.70     2552.40    117.64 o 
   2  27   2     4788.93     4749.43    330.81 o 
   3  27   2      402.24      374.48     38.82 o 
   4  27   2      241.43      290.15     45.46 o 
   5  27   2     1835.63     1808.63    109.13 o 
   6  27   2     2291.25     2448.72    134.43 o 
   7  27   2       76.37      112.70     39.02 o 
   8  27   2      572.92      664.92     69.05 o 
   9  27   2      970.60     1004.02     84.51 o 
  10  27   2       82.39       93.31     45.79 o 
  11  27   2       62.24      120.05     49.29 o 
  12  27   2      199.77      213.26     55.07 o 
  13  27   2       13.37       37.30     55.57 o 
  14  27   2      115.12      164.10     62.72 o 
 -14  28   2      116.52      105.70     55.73 o 
 -13  28   2        4.82       30.77     53.09 o 
 -12  28   2       39.97       23.77     48.02 o 
 -11  28   2       41.59       21.66     47.45 o 
 -10  28   2        5.90       71.43     48.02 o 
  -9  28   2      703.62      740.65     64.27 o 
  -8  28   2       55.62       55.05     42.24 o 
  -7  28   2       42.46       -5.10     41.18 o 
  -6  28   2       25.32      -28.33     42.24 o 
  -5  28   2      224.86      238.33     35.56 o 
  -4  28   2      558.17      492.41     77.37 o 
  -3  28   2       24.57       13.00     32.80 o 
  -2  28   2      140.86      133.14     35.64 o 
  -1  28   2     7229.54     7434.04    326.07 o 
   0  28   2      174.31      261.43     49.74 o 
   1  28   2     1429.19     1502.52     80.65 o 
   2  28   2     1448.51     1423.63     85.27 o 
   3  28   2       76.63       42.19     31.08 o 
   4  28   2     3769.16     3820.37    311.46 o 
   5  28   2      226.63      264.60     49.99 o 
   6  28   2       36.99       61.90     42.03 o 
   7  28   2      257.95      195.93     71.11 o 
   8  28   2       61.63       73.40     87.52 o 
   9  28   2      149.15      146.12     47.17 o 
  10  28   2      426.82      427.82     67.32 o 
  11  28   2       77.90      100.21     47.96 o 
  12  28   2       90.45       98.25     52.40 o 
  13  28   2       31.61       92.26     55.07 o 
  14  28   2      121.65      218.91     61.72 o 
 -13  29   2       56.67       13.52     55.07 o 
 -12  29   2      278.26      317.64     58.26 o 
 -11  29   2      144.78      152.94     51.87 o 
 -10  29   2      279.29      385.53     57.70 o 
  -9  29   2     1618.84     1720.44    273.50 o 
  -8  29   2      187.26      190.62     95.72 o 
  -7  29   2        3.02      -25.14     63.94 o 
  -6  29   2      285.22      224.27     49.29 o 
  -5  29   2      172.05      150.83     33.81 o 
  -4  29   2      393.49      432.59     42.32 o 
  -3  29   2     1532.67     1565.89    102.27 o 
  -2  29   2      598.09      628.27     68.69 o 
  -1  29   2     1590.33     1832.80    127.90 o 
   0  29   2      500.07      574.56    148.32 o 
   1  29   2     5992.60     6034.85    359.23 o 
   2  29   2      502.79      507.64     44.71 o 
   3  29   2      635.92      583.77     46.51 o 
   4  29   2      987.51     1022.02     93.03 o 
   5  29   2      359.21      381.41     52.18 o 
   6  29   2      401.01      315.31     60.45 o 
   7  29   2      215.70      365.15    169.57 o 
   8  29   2      196.09      203.38     63.03 o 
   9  29   2      288.09      223.49     65.64 o 
  10  29   2      186.73      324.57    112.13 o 
  11  29   2       22.74       40.15     50.66 o 
  12  29   2      146.05      173.02     56.67 o 
  13  29   2      127.46      239.32     64.78 o 
 -13  30   2       22.73      -45.65     55.57 o 
 -12  30   2       31.93       54.80     68.36 o 
 -11  30   2        4.42      -45.75     61.65 o 
 -10  30   2       55.41       33.35     57.65 o 
  -9  30   2      219.02      317.78     70.78 o 
  -8  30   2      512.78      564.22     76.20 o 
  -7  30   2      176.03      127.76     49.74 o 
  -6  30   2      826.16      794.58     96.36 o 
  -5  30   2      441.35      359.35     52.18 o 
  -4  30   2      128.55      152.50     34.65 o 
  -3  30   2       49.37       77.23     32.64 o 
  -2  30   2      534.10      640.32     50.23 o 
  -1  30   2     3684.65     3461.64    210.01 o 
   0  30   2      410.35      476.87     75.79 o 
   1  30   2      585.58      561.28     60.97 o 
   2  30   2      862.41      818.28     79.10 o 
   3  30   2     1878.84     2260.31    146.41 o 
   4  30   2      937.55     1099.00    150.96 o 
   5  30   2      469.66      492.88     60.05 o 
   6  30   2      236.05      133.75     57.65 o 
   7  30   2      117.27      131.64     56.49 o 
   8  30   2      118.40       51.72     63.03 o 
   9  30   2       28.56       31.76     57.65 o 
  10  30   2       14.73        9.40     61.52 o 
  11  30   2      112.55      121.25     66.77 o 
  12  30   2      548.87      470.44    103.93 o 
  13  30   2       35.47       63.02     58.94 o 
 -13  31   2       75.26        4.10     76.20 o 
 -12  31   2      115.59       66.08     67.79 o 
 -11  31   2       19.30      -46.10     65.64 o 
 -10  31   2       22.96      -37.61     92.99 o 
  -9  31   2      412.63      435.54     75.88 o 
  -8  31   2        1.51      -14.42     63.03 o 
  -7  31   2     1178.82     1067.78     81.62 o 
  -6  31   2      869.43      907.98    167.60 o 
  -5  31   2      141.74      146.90     48.99 o 
  -4  31   2      284.50      210.26     36.49 o 
  -3  31   2     1230.24     1051.12     69.48 o 
  -2  31   2     1192.92     1163.57     71.05 o 
  -1  31   2      344.22      355.76     40.76 o 
   0  31   2      177.16      178.06     37.92 o 
   1  31   2      513.67      498.88     52.11 o 
   2  31   2      270.27      323.46     44.21 o 
   3  31   2     1995.43     1827.30    124.99 o 
   4  31   2      409.15      427.67     58.26 o 
   5  31   2       75.22       83.12     45.79 o 
   6  31   2      182.50      144.95     84.78 o 
   7  31   2      177.79      120.66     65.41 o 
   8  31   2        2.16        1.89     55.19 o 
   9  31   2      215.13      166.76     69.62 o 
  10  31   2       18.62       46.80     68.34 o 
  11  31   2      325.33      255.83     98.46 o 
  12  31   2      518.62      457.81     89.36 o 
  13  31   2       23.38      -14.39     70.78 o 
 -12  32   2      318.81      315.27     84.04 o 
 -11  32   2      217.48      219.07     79.31 o 
 -10  32   2       73.47       32.82     68.37 o 
  -9  32   2       81.59      100.45     63.03 o 
  -8  32   2       85.55      103.15     66.94 o 
  -7  32   2     1419.45     1416.66     99.44 o 
  -6  32   2      839.22      805.50     72.50 o 
  -5  32   2      957.45      980.01     92.62 o 
  -4  32   2      747.58      833.08     73.11 o 
  -3  32   2       23.33       49.10     36.44 o 
  -2  32   2     1581.43     1596.18    104.22 o 
  -1  32   2      353.93      410.60     43.16 o 
   0  32   2       61.51       -0.44     41.84 o 
   1  32   2       52.99       34.96     35.15 o 
   2  32   2      123.66      162.62     37.09 o 
   3  32   2      822.19      793.41     70.85 o 
   4  32   2     2302.20     2082.98    145.95 o 
   5  32   2       38.86       77.16     48.36 o 
   6  32   2       38.59       40.58     57.65 o 
   7  32   2      298.88      384.24     72.28 o 
   8  32   2      376.23      299.31     73.58 o 
   9  32   2      270.45      202.39     68.34 o 
  10  32   2      147.32      172.94     73.58 o 
  11  32   2      727.84      789.28    100.34 o 
  12  32   2      645.25      664.38    150.42 o 
 -12  33   2       45.31      -15.04     74.78 o 
 -11  33   2      273.47      357.81     86.71 o 
 -10  33   2        5.12       44.54     65.64 o 
  -9  33   2       14.13      -14.02     60.45 o 
  -8  33   2      152.04      112.29    101.19 o 
  -7  33   2      101.31       86.53     63.03 o 
  -6  33   2      488.14      516.12     63.86 o 
  -5  33   2       78.50      105.46     48.14 o 
  -4  33   2      528.35      537.89     61.74 o 
  -3  33   2       57.29       37.47     36.88 o 
  -2  33   2      384.24      348.09     41.50 o 
  -1  33   2       85.46       74.15     36.24 o 
   0  33   2       22.99       65.91     35.24 o 
   1  33   2      740.36      711.44     57.73 o 
   2  33   2      675.02      668.34     72.14 o 
   3  33   2      653.35      750.83     69.13 o 
   4  33   2      523.44      490.85     59.34 o 
   5  33   2       95.39       90.62     48.14 o 
   6  33   2       12.82      -26.64     59.11 o 
   7  33   2      139.74      151.94     68.34 o 
   8  33   2       17.00      -53.71     63.03 o 
   9  33   2       76.85       84.71     66.94 o 
  10  33   2      211.29      249.16     77.07 o 
  11  33   2      154.95      122.53     74.78 o 
  12  33   2       87.56      134.23     74.76 o 
 -11  34   2      159.50      152.34     74.78 o 
 -10  34   2      141.49      134.23     74.76 o 
  -9  34   2      302.74      239.90     78.77 o 
  -8  34   2      103.95       75.61     64.40 o 
  -7  34   2       15.87        6.15     61.52 o 
  -6  34   2      461.48      467.65     63.50 o 
  -5  34   2      505.17      578.15     65.59 o 
  -4  34   2      116.25      129.32     50.75 o 
  -3  34   2      885.56     1010.97     65.47 o 
  -2  34   2      930.35     1000.58     69.48 o 
  -1  34   2      109.28       78.58     37.05 o 
   0  34   2      124.46       79.24     37.05 o 
   1  34   2      576.72      604.61     51.40 o 
   2  34   2      368.21      408.45     43.44 o 
   3  34   2       81.47       44.02     46.68 o 
   4  34   2      164.44      246.29     53.63 o 
   5  34   2      325.86      379.72     72.28 o 
   6  34   2     1185.40     1139.90    128.54 o 
   7  34   2       59.98       46.49     60.45 o 
   8  34   2       27.10      -20.17     60.45 o 
   9  34   2       42.66      -62.74     62.74 o 
  10  34   2      373.44      379.20     90.25 o 
  11  34   2      254.26      249.80     85.43 o 
 -10  35   2     1048.79      867.88    107.76 o 
  -9  35   2      200.16      257.22     80.13 o 
  -8  35   2      191.09      144.50     66.77 o 
  -7  35   2        7.24      -26.06     62.74 o 
  -6  35   2       88.01       56.13     51.51 o 
  -5  35   2       73.18       85.02     52.94 o 
  -4  35   2       56.83      115.29     51.38 o 
  -3  35   2      324.43      347.65     45.72 o 
  -2  35   2      430.76      434.67     47.57 o 
  -1  35   2      597.10      556.30     68.69 o 
   0  35   2      370.39      458.73     54.48 o 
   1  35   2       27.60       56.91     37.99 o 
   2  35   2      745.18      690.04     87.48 o 
   3  35   2       14.79       52.84     49.74 o 
   4  35   2       26.25       18.75     48.99 o 
   5  35   2      279.59      165.43     71.11 o 
   6  35   2      468.32      408.89     73.58 o 
   7  35   2       49.14       51.30     69.62 o 
   8  35   2      153.90      140.96     74.76 o 
   9  35   2      218.08      118.10    125.81 o 
  10  35   2       39.67        2.66     70.85 o 
 -10  36   2      124.70      149.82     75.88 o 
  -9  36   2       28.70      -29.17     82.05 o 
  -8  36   2      543.12      643.90     95.77 o 
  -7  36   2        5.59      -21.88     63.72 o 
  -6  36   2      101.78       29.42     55.73 o 
  -5  36   2       51.42       34.78     50.19 o 
  -4  36   2      859.63      779.38    123.15 o 
  -3  36   2       66.00       53.58     49.75 o 
  -2  36   2      252.73      305.06     44.94 o 
  -1  36   2      133.28      160.81     43.16 o 
   0  36   2       98.93       79.88     39.87 o 
   1  36   2      163.57      214.37     41.27 o 
   2  36   2      516.11      471.44     61.17 o 
   3  36   2      249.91      158.18     52.18 o 
   4  36   2      571.06      552.66     66.46 o 
   5  36   2      189.19      255.27     66.77 o 
   6  36   2       89.67        9.12     68.34 o 
   7  36   2       22.66       55.50     64.40 o 
   8  36   2      173.91      142.22     69.62 o 
   9  36   2       42.20        0.70     73.58 o 
  10  36   2      137.98      151.47     76.90 o 
  -9  37   2      315.93      308.32     92.99 o 
  -8  37   2        5.32       23.84     73.58 o 
  -7  37   2      137.54      169.16     74.78 o 
  -6  37   2      132.51      247.79     74.78 o 
  -5  37   2      357.07      377.68     64.00 o 
  -4  37   2      680.21      596.30    127.66 o 
  -3  37   2      118.34      213.90     55.63 o 
  -2  37   2      180.59      109.73     41.44 o 
  -1  37   2      594.44      565.22     53.69 o 
   0  37   2       89.01       66.00     41.13 o 
   1  37   2      136.26      180.84     53.09 o 
   2  37   2       47.78       50.86     49.29 o 
   3  37   2       85.01       40.80     75.37 o 
   4  37   2       37.27      -51.15     51.15 o 
   5  37   2      808.44      740.28     94.63 o 
   6  37   2       87.85       58.88     64.40 o 
   7  37   2       55.58       26.61     69.62 o 
   8  37   2      150.81      225.16    112.13 o 
   9  37   2       82.96       39.13     74.76 o 
  -8  38   2      361.89      523.88     89.02 o 
  -7  38   2      217.83      219.07     74.78 o 
  -6  38   2      248.83      140.49     68.73 o 
  -5  38   2      201.08      158.03     59.34 o 
  -4  38   2      256.38      190.60     58.73 o 
  -3  38   2       15.56       44.64     52.91 o 
  -2  38   2        3.80      -15.01     39.98 o 
  -1  38   2      196.26      241.11     44.94 o 
   0  38   2       71.71      138.73     42.86 o 
   1  38   2       37.05       36.22     51.10 o 
   2  38   2      195.64      135.52     53.90 o 
   3  38   2        4.81       53.46     49.63 o 
   4  38   2      199.03      209.98     59.43 o 
   5  38   2      789.74      881.08    101.14 o 
   6  38   2       66.33       22.89     72.28 o 
   7  38   2       49.84       67.86     70.85 o 
   8  38   2       99.66      151.52     76.20 o 
  -7  39   2       41.20       82.33     73.58 o 
  -6  39   2      124.96      101.69     73.58 o 
  -5  39   2        1.37      -53.90     53.90 o 
  -4  39   2      109.51       76.49     55.50 o 
  -3  39   2       10.98      -30.20     76.68 o 
  -2  39   2      227.71      287.75     59.68 o 
  -1  39   2       72.10       87.96     43.53 o 
   0  39   2       38.86       58.14     42.04 o 
   1  39   2       18.83       17.90     52.25 o 
   2  39   2      388.81      430.11     65.91 o 
   3  39   2      231.02      292.08     60.91 o 
   4  39   2       29.14      159.66     69.62 o 
   5  39   2       22.19       -8.75     63.72 o 
   6  39   2       73.72       47.31     69.62 o 
   7  39   2      110.39       20.34     73.58 o 
  -6  40   2      119.36      162.77    103.93 o 
  -5  40   2       88.91       72.98     59.10 o 
  -4  40   2      362.03      283.57     88.76 o 
  -3  40   2      138.36      218.48     60.05 o 
  -2  40   2      189.71      218.30     59.68 o 
  -1  40   2       11.62        7.69     42.86 o 
   0  40   2      420.78      316.67     64.19 o 
   1  40   2       60.25       47.60     67.95 o 
   2  40   2      314.98      327.76     62.78 o 
   3  40   2      324.42      345.28     66.01 o 
   4  40   2      586.87      575.63     87.52 o 
   5  40   2       86.53       94.53     71.85 o 
   6  40   2       32.94       77.26     74.78 o 
  -5  41   2       97.79      131.14     63.90 o 
  -4  41   2       64.39       84.38     58.20 o 
  -3  41   2      179.65      157.60     59.54 o 
  -2  41   2       44.29       28.36     52.91 o 
  -1  41   2       75.86       53.85     54.87 o 
   0  41   2      123.51      186.79     61.69 o 
   1  41   2       87.75       85.38     56.99 o 
   2  41   2       12.68       -1.23     57.63 o 
   3  41   2       14.78       93.58     59.43 o 
   4  41   2      348.02      350.57    109.40 o 
   5  41   2      106.30      134.43    106.66 o 
  -3  42   2       43.30       94.88     59.06 o 
  -2  42   2      250.09      239.50     62.30 o 
  -1  42   2       34.74       97.73     86.96 o 
   0  42   2      477.90      487.52     95.57 o 
   1  42   2       21.12      -13.75     56.31 o 
   2  42   2       45.24       45.42     56.99 o 
   3  42   2      140.15       97.04     61.01 o 
 -18   0   3      137.89       92.99     87.52 o 
 -17   0   3       10.86        5.47     76.58 o 
 -16   0   3       15.41       38.29     71.11 o 
 -15   0   3       11.06      -15.50     54.70 o 
 -14   0   3      125.51       76.14     48.23 o 
 -13   0   3      998.03      963.23     63.86 o 
 -12   0   3      259.37      240.80     51.96 o 
 -11   0   3      151.85      190.08     51.96 o 
 -10   0   3      945.95     1232.63     84.04 o 
  -9   0   3     2354.37     2598.25    229.74 o 
  -8   0   3       11.39       87.52     38.29 o 
  -7   0   3      152.60      142.32     28.82 o 
  -6   0   3     3681.35     3403.75    199.17 o 
  -5   0   3     7448.13     6933.27    390.66 o 
  -4   0   3     1039.02      988.25     65.75 o 
  -3   0   3      282.48      355.63     30.94 o 
  -2   0   3     4188.07     2989.56    170.19 o 
  -1   0   3   118987.84   115790.73   4887.09 o 
   0   0   3        0.93        5.47      5.47 o 
   1   0   3      276.50      308.18     16.41 o 
   2   0   3       54.00       58.70     10.25 o 
   3   0   3    94135.77    97981.02   3485.84 o 
   4   0   3    27646.53    25245.41    897.71 o 
   5   0   3      243.50      188.65     14.86 o 
   6   0   3        5.77       14.59     12.08 o 
   7   0   3     3579.39     3454.58    128.51 o 
   8   0   3    14264.18    14689.80    526.16 o 
   9   0   3     1065.98     1001.47     44.87 o 
  10   0   3       27.45        8.20     30.94 o 
  11   0   3     1101.63     1086.89     80.95 o 
  12   0   3        0.88       51.05     40.47 o 
  13   0   3     5496.10     5005.05    355.55 o 
  14   0   3      320.50      235.21     76.58 o 
  15   0   3        6.01       82.05     65.64 o 
  16   0   3       74.49       49.23     76.58 o 
  17   0   3      509.66      443.07     92.99 o 
  18   0   3        2.29      -76.58     76.58 o 
 -18   1   3       19.74       -3.76     95.72 o 
 -17   1   3        9.73       18.17    114.87 o 
 -16   1   3      158.28      192.67     57.43 o 
 -15   1   3      243.37      178.25     38.65 o 
 -14   1   3        7.44       26.03     32.65 o 
 -13   1   3     1465.45     1415.92     65.04 o 
 -12   1   3      220.31      167.93     37.90 o 
 -11   1   3     3361.51     3028.09    172.91 o 
 -10   1   3     5809.51     5694.33    251.76 o 
  -9   1   3      295.43      379.54    136.75 o 
  -8   1   3      583.67      562.71     52.11 o 
  -7   1   3     2366.91     2613.26    127.20 o 
  -6   1   3     1024.00      939.53     48.39 o 
  -5   1   3      876.40      654.69     37.90 o 
  -4   1   3     1283.65     1115.77     52.50 o 
  -3   1   3    33687.85    38019.23   1492.77 o 
  -2   1   3      342.68      226.90     15.15 o 
  -1   1   3      878.04      828.56     43.47 o 
   0   1   3     1986.74     1328.18     50.34 o 
   1   1   3     3164.59     3118.93     88.33 o 
   2   1   3      697.40      600.09     29.59 o 
   3   1   3    94333.45   100955.30   2675.15 o 
   4   1   3    15772.45    13577.10    488.13 o 
   5   1   3     2020.75     1715.01    250.82 o 
   6   1   3     3920.10     4286.95    301.55 o 
   7   1   3     2485.55     3262.27     86.08 o 
   8   1   3     2307.81     2464.77    112.16 o 
   9   1   3     1057.11      841.48     70.40 o 
  10   1   3      243.78      192.70     36.32 o 
  11   1   3     1384.37     1321.44     64.66 o 
  12   1   3       69.63       16.41     27.35 o 
  13   1   3      913.79      978.86    347.34 o 
  14   1   3      125.54       78.40     45.93 o 
  15   1   3       53.94       87.52     50.28 o 
  16   1   3       15.94      115.26     53.74 o 
  17   1   3      113.01       86.58     55.98 o 
  18   1   3      103.35      108.41     63.73 o 
 -18   2   3      312.71      426.74     75.35 o 
 -17   2   3       28.91      -36.53     53.74 o 
 -16   2   3      167.63      219.77     47.16 o 
 -15   2   3      375.78      319.19     47.37 o 
 -14   2   3      161.21       50.89     34.74 o 
 -13   2   3      471.87      394.17     35.04 o 
 -12   2   3       13.68      -28.62     28.62 o 
 -11   2   3     2418.33     2425.27    100.63 o 
 -10   2   3     1461.94     1579.92    117.11 o 
  -9   2   3      178.88      178.81    128.54 o 
  -8   2   3      165.80      168.03    124.70 o 
  -7   2   3     2708.10     2571.34    126.25 o 
  -6   2   3     1386.62     1368.85    361.02 o 
  -5   2   3    11187.62     9953.96    394.52 o 
  -4   2   3      288.45      234.99     20.53 o 
  -3   2   3    26594.22    31988.06   1252.62 o 
  -2   2   3     1422.80      926.72     70.93 o 
  -1   2   3     4568.57     4632.27    158.11 o 
   1   2   3    26731.95    27112.56    757.50 o 
   2   2   3      724.62      663.47     23.28 o 
   3   2   3    40759.03    42763.61   1195.00 o 
   4   2   3     8173.51     6786.92    462.63 o 
   5   2   3     1853.17     2455.88    236.32 o 
   6   2   3     2291.60     2346.96     66.94 o 
   7   2   3     3423.68     3951.54    401.17 o 
   8   2   3     4847.13     4943.12    135.18 o 
   9   2   3     1097.31     1077.29     36.83 o 
  10   2   3      245.60      228.58     22.27 o 
  11   2   3      364.16      383.36     33.82 o 
  12   2   3      144.95       69.68     32.57 o 
  13   2   3      481.74      432.13     90.25 o 
  14   2   3      326.46      240.40     52.11 o 
  15   2   3      499.80      478.40     63.73 o 
  16   2   3      275.68      421.83     61.89 o 
  17   2   3       19.55       56.99     59.86 o 
  18   2   3      172.91      177.77     69.62 o 
 -18   3   3      150.50      125.81    125.81 o 
 -17   3   3       22.71       99.17     62.90 o 
 -16   3   3       50.59      131.28     47.37 o 
 -15   3   3       24.82       44.29     42.03 o 
 -14   3   3       77.58       12.25     34.11 o 
 -13   3   3      181.34      176.85     29.23 o 
 -12   3   3      184.63      126.84     27.21 o 
 -11   3   3     1398.67     1425.67     68.11 o 
 -10   3   3     2956.39     2838.31    134.12 o 
  -9   3   3     4222.06     4484.27    262.67 o 
  -8   3   3     4154.37     4567.89    216.44 o 
  -7   3   3      984.29      760.39     62.90 o 
  -6   3   3      586.88      526.17     35.70 o 
  -5   3   3     2358.85     2391.45    276.16 o 
  -4   3   3      888.13      777.68     83.69 o 
  -3   3   3     9493.76     8460.13    334.96 o 
  -2   3   3     2440.26     1842.88    138.02 o 
  -1   3   3    37697.55    37006.37   1242.22 o 
   0   3   3     1086.27      898.10     48.93 o 
   1   3   3     3820.42     4942.90    412.92 o 
   2   3   3      473.26      513.20     98.01 o 
   3   3   3    32803.88    32425.02    909.22 o 
   4   3   3    13318.81    11828.14    511.16 o 
   5   3   3     5224.89     6126.40    443.62 o 
   6   3   3     7469.75     7876.63    211.24 o 
   7   3   3     2377.62     2534.25     81.13 o 
   8   3   3      313.19      357.35     53.96 o 
   9   3   3      923.00      996.63     68.50 o 
  10   3   3      439.62      437.76     28.03 o 
  11   3   3       57.28       61.71     35.53 o 
  12   3   3       28.09       54.53     32.54 o 
  13   3   3      512.43      428.15     46.24 o 
  14   3   3      481.51      401.57     55.98 o 
  15   3   3        6.39       73.84     50.28 o 
  16   3   3       65.54      134.21     53.74 o 
  17   3   3      231.52      260.13     76.58 o 
  18   3   3        3.76       17.24     63.73 o 
 -18   4   3       35.53       30.08     68.37 o 
 -17   4   3       24.28       13.58     82.05 o 
 -16   4   3      122.03      153.87     46.05 o 
 -15   4   3       49.12       10.79     39.92 o 
 -14   4   3       49.42      -31.91     31.91 o 
 -13   4   3      242.71      237.69     30.41 o 
 -12   4   3     1532.84     1296.05    119.76 o 
 -11   4   3      501.58      406.68     34.66 o 
 -10   4   3     1410.34     1403.63     76.76 o 
  -9   4   3     4525.10     4852.38    514.18 o 
  -8   4   3       81.90       80.39     61.49 o 
  -7   4   3     3908.55     4994.83    234.33 o 
  -6   4   3      558.91      620.29     60.08 o 
  -5   4   3      591.80      294.70     32.71 o 
  -4   4   3      143.29      125.77     40.27 o 
  -3   4   3    18989.00    22339.64    753.63 o 
  -2   4   3     2304.62     1471.22     67.54 o 
  -1   4   3    36249.23    39940.14   1362.75 o 
   0   4   3      588.75      488.86     45.66 o 
   1   4   3     4521.67     4047.19    152.89 o 
   2   4   3     1597.63     1586.76     53.12 o 
   3   4   3    12803.65    14997.50    621.53 o 
   4   4   3    10148.23     9055.81    455.45 o 
   5   4   3     4802.55     5036.84    136.03 o 
   6   4   3     1400.51     1406.37     75.57 o 
   7   4   3      505.15      413.27     26.97 o 
   8   4   3      742.75      598.64    102.53 o 
   9   4   3      914.30      940.33     46.96 o 
  10   4   3      150.44      171.47     20.79 o 
  11   4   3      738.54      834.98     43.95 o 
  12   4   3       22.87       -7.29     31.58 o 
  13   4   3      212.32      221.57     52.21 o 
  14   4   3      281.17      252.56     75.85 o 
  15   4   3        0.21       57.11     48.23 o 
  16   4   3      103.18      166.83     54.15 o 
  17   4   3       31.68       95.04    142.22 o 
  18   4   3      157.25      248.28     69.30 o 
 -18   5   3      133.11      103.46     67.60 o 
 -17   5   3        0.75       38.65     49.41 o 
 -16   5   3       19.70        5.34     42.03 o 
 -15   5   3      207.06      155.56     40.81 o 
 -14   5   3      112.77       92.63     29.45 o 
 -13   5   3      500.05      463.97     34.97 o 
 -12   5   3     4684.00     4270.66    151.61 o 
 -11   5   3      667.05      557.48     39.30 o 
 -10   5   3       23.23       90.25     30.41 o 
  -9   5   3     3721.50     3637.15    165.78 o 
  -8   5   3      917.45     1026.28     60.83 o 
  -7   5   3     3974.08     4293.68    248.90 o 
  -6   5   3        1.31      -15.12     19.24 o 
  -5   5   3     3225.95     2833.87    135.26 o 
  -4   5   3     2481.56     2522.53    116.06 o 
  -3   5   3   143940.45   142346.64   5454.05 o 
  -2   5   3     5501.20     4467.22    153.08 o 
  -1   5   3       33.88      114.87     56.73 o 
   0   5   3     3112.36     2616.17     80.70 o 
   1   5   3    31852.66    35675.45    967.90 o 
   2   5   3      272.26      343.15     88.43 o 
   3   5   3     3227.01     3126.77    142.56 o 
   4   5   3      363.73      445.65     67.02 o 
   5   5   3     9594.19     9326.36    264.69 o 
   6   5   3     8933.04     8735.32    234.34 o 
   7   5   3       70.70       83.86     36.56 o 
   8   5   3     1973.15     1953.68     72.57 o 
   9   5   3      147.91      229.46     41.18 o 
  10   5   3     1534.29     1358.94     64.24 o 
  11   5   3     1952.29     1809.04     78.66 o 
  12   5   3     1557.60     1535.55     83.73 o 
  13   5   3      182.16      149.94     36.75 o 
  14   5   3       89.25       92.99     37.90 o 
  15   5   3       57.00       98.88     65.64 o 
  16   5   3      313.98      221.27     59.86 o 
  17   5   3      151.90      131.28     76.58 o 
  18   5   3      187.55      268.34     67.60 o 
 -18   6   3       72.40      161.85     65.41 o 
 -17   6   3       22.80       65.76     49.41 o 
 -16   6   3       21.42      -42.60     42.60 o 
 -15   6   3      437.17      461.60     52.18 o 
 -14   6   3       16.57        9.63     31.21 o 
 -13   6   3      191.74      177.42     30.90 o 
 -12   6   3      743.54      692.62     74.05 o 
 -11   6   3     2641.28     2571.70    106.66 o 
 -10   6   3     1362.47     1608.52    101.77 o 
  -9   6   3     1231.32     1268.91     60.43 o 
  -8   6   3      395.98      334.93     60.89 o 
  -7   6   3     1053.46     1039.75     65.86 o 
  -6   6   3      156.95      209.71     24.87 o 
  -5   6   3      795.47      600.91     51.96 o 
  -4   6   3     2301.00     2430.83    159.36 o 
  -3   6   3    83127.49    82036.61   3551.43 o 
  -2   6   3     3587.62     3311.86    139.78 o 
  -1   6   3    68979.08    76157.37   2827.64 o 
   0   6   3     2229.21     1673.06    255.81 o 
   1   6   3     3108.46     2839.98    211.59 o 
   2   6   3     1394.89      994.88     40.36 o 
   3   6   3    15691.39    17241.16    537.83 o 
   4   6   3     2217.73     1889.19     64.65 o 
   5   6   3      991.02      923.72    305.84 o 
   6   6   3     7889.28     7560.48    240.48 o 
   7   6   3      226.75      160.92     30.10 o 
   8   6   3      255.42      294.76     50.39 o 
   9   6   3        5.22        9.91     18.47 o 
  10   6   3     1399.18     1316.94     68.51 o 
  11   6   3     1527.70     1424.83     67.41 o 
  12   6   3      400.18      461.08     43.31 o 
  13   6   3       14.92       -5.47     34.74 o 
  14   6   3      550.20      492.67     48.36 o 
  15   6   3      712.86      626.41     71.48 o 
  16   6   3       43.29       90.25     54.15 o 
  17   6   3       14.39       65.64     54.15 o 
  18   6   3        4.09      -16.41     61.89 o 
 -18   7   3       97.92      138.57     63.73 o 
 -17   7   3      154.47       82.16     46.79 o 
 -16   7   3      133.17       95.79     44.95 o 
 -15   7   3      126.95      184.40     46.24 o 
 -14   7   3       45.84       40.55     31.91 o 
 -13   7   3        1.50       -6.46     26.32 o 
 -12   7   3     1963.44     1838.96     75.40 o 
 -11   7   3     2871.45     2548.99     95.21 o 
 -10   7   3     3473.03     3171.04    149.66 o 
  -9   7   3     4389.41     4931.66    235.94 o 
  -8   7   3      332.94      295.42     58.03 o 
  -7   7   3     3586.44     3700.42    176.14 o 
  -6   7   3     2068.77     2031.38    101.98 o 
  -5   7   3    12896.80    13310.83    608.92 o 
  -4   7   3      611.05      473.16     66.40 o 
  -3   7   3    22577.54    22334.26    942.60 o 
  -2   7   3     2028.78     1559.44    261.84 o 
  -1   7   3     9904.32     6641.29    360.81 o 
   0   7   3       67.41       70.42     19.21 o 
   1   7   3    10248.41     9750.19    316.04 o 
   2   7   3     4821.22     4512.31    246.74 o 
   3   7   3     6738.38     6420.67    202.34 o 
   4   7   3    13387.85    12815.09    400.68 o 
   5   7   3     2742.19     2629.50    126.56 o 
   6   7   3     5211.77     5713.88    154.60 o 
   7   7   3     1345.66      881.17    146.65 o 
   8   7   3      833.87      828.13     35.47 o 
   9   7   3      777.20      902.06     54.65 o 
  10   7   3      182.23      203.71     34.05 o 
  11   7   3     3311.32     3160.58    126.04 o 
  12   7   3      308.66      264.33     31.36 o 
  13   7   3      186.52      228.45     40.95 o 
  14   7   3       16.51       11.91     34.45 o 
  15   7   3      127.72      106.35     40.81 o 
  16   7   3      135.36       81.64     62.90 o 
  17   7   3       82.35       34.06     59.86 o 
  18   7   3      159.16      217.83     65.41 o 
 -18   8   3      145.39      293.74     98.46 o 
 -17   8   3      364.93      355.38     57.84 o 
 -16   8   3      233.08      234.33     49.22 o 
 -15   8   3      259.73      217.09     44.23 o 
 -14   8   3      362.13      310.18     48.16 o 
 -13   8   3      113.65       71.99     28.70 o 
 -12   8   3      582.41      556.09     73.48 o 
 -11   8   3     1936.90     1850.13     76.50 o 
 -10   8   3     2453.18     2523.69    123.92 o 
  -9   8   3     8508.25     8936.45    338.46 o 
  -8   8   3      445.02      388.08     51.23 o 
  -7   8   3     1751.72     1717.10     90.27 o 
  -6   8   3       36.66       79.13     21.65 o 
  -5   8   3      902.52      905.35     65.41 o 
  -4   8   3      666.45      420.09     36.59 o 
  -3   8   3     3832.47     2866.14    569.83 o 
  -2   8   3      517.65      285.73     85.40 o 
  -1   8   3     9313.94     9296.62    348.85 o 
   0   8   3      104.27      106.31     15.01 o 
   1   8   3    35762.14    30957.41    999.70 o 
   2   8   3      773.10      871.75     30.09 o 
   3   8   3    16897.58    17891.76    517.91 o 
   4   8   3      151.44      334.80     78.16 o 
   5   8   3     9967.41    11218.39    351.57 o 
   6   8   3     6816.58     6645.50    179.36 o 
   7   8   3     5692.44     5499.00    149.89 o 
   8   8   3      250.06      321.79     30.58 o 
   9   8   3     1516.37     1559.05     61.96 o 
  10   8   3      292.45      261.92     25.19 o 
  11   8   3     4664.49     3940.50    152.17 o 
  12   8   3      132.64      169.17     30.51 o 
  13   8   3     1299.62     1230.01     82.34 o 
  14   8   3      585.87      664.47     98.60 o 
  15   8   3       20.58        9.12     45.55 o 
  16   8   3      364.43      365.57     65.41 o 
  17   8   3      424.74      380.80     66.94 o 
  18   8   3       16.74      -19.06     59.86 o 
 -18   9   3       59.47      119.23     53.50 o 
 -17   9   3      204.08      193.20     51.52 o 
 -16   9   3       42.70      128.35     46.24 o 
 -15   9   3       80.17       73.02     42.87 o 
 -14   9   3      175.65      245.66     36.54 o 
 -13   9   3     1794.56     1719.84     82.13 o 
 -12   9   3       49.42       80.16     27.81 o 
 -11   9   3     1357.31     1380.05     78.16 o 
 -10   9   3     4319.98     4298.23    193.79 o 
  -9   9   3     1557.27     1512.24     68.57 o 
  -8   9   3      147.18      156.05     25.22 o 
  -7   9   3      714.91      840.58     43.63 o 
  -6   9   3      357.90      425.48     40.24 o 
  -5   9   3     4269.98     5299.71    251.24 o 
  -4   9   3     1915.66     1477.95     93.08 o 
  -3   9   3    23730.39    23651.37   1074.40 o 
  -2   9   3      324.51      331.05     74.16 o 
  -1   9   3    16262.87    15357.24    572.36 o 
   0   9   3      137.87      174.61     12.95 o 
   1   9   3     3202.88     2936.91    201.33 o 
   2   9   3     1608.57     1091.62    165.50 o 
   3   9   3     1568.30     1848.66     93.37 o 
   4   9   3      762.25      526.22    127.90 o 
   5   9   3     2443.09     2648.93     82.09 o 
   6   9   3      195.17      210.86     14.45 o 
   7   9   3     4039.30     4566.77    124.81 o 
   8   9   3     2718.50     2816.16    100.71 o 
   9   9   3      648.23      662.37     69.62 o 
  10   9   3     1966.91     1788.28     78.18 o 
  11   9   3     2792.88     2365.66     98.27 o 
  12   9   3       72.94      -11.83     27.96 o 
  13   9   3      375.54      316.37     65.54 o 
  14   9   3      298.69      219.98     42.87 o 
  15   9   3       32.06       31.07     40.81 o 
  16   9   3        2.21       22.07     55.19 o 
  17   9   3       74.78      138.51     59.86 o 
  18   9   3       47.65       80.00     61.52 o 
 -18  10   3      763.09      918.89    103.13 o 
 -17  10   3      228.73      161.27     50.33 o 
 -16  10   3      110.62       56.42     47.16 o 
 -15  10   3      206.59      200.80     40.75 o 
 -14  10   3       65.84       74.48     35.24 o 
 -13  10   3     2833.16     2562.67    109.50 o 
 -12  10   3     2188.94     2155.12     86.44 o 
 -11  10   3     1045.33     1077.92     52.26 o 
 -10  10   3     1401.13     1394.56     86.93 o 
  -9  10   3     5526.68     5185.78    200.41 o 
  -8  10   3      591.89      589.58     33.87 o 
  -7  10   3     1233.91     1438.55     71.40 o 
  -6  10   3      916.76      805.85     73.08 o 
  -5  10   3     3638.15     3012.76    202.39 o 
  -4  10   3     2065.58     1519.47     77.86 o 
  -3  10   3     3019.14     2931.37    300.53 o 
  -2  10   3     1175.30      880.85     86.06 o 
  -1  10   3    10312.62    10950.01    475.29 o 
   0  10   3     1671.35     1497.05     79.49 o 
   1  10   3    14764.48    14321.19    461.00 o 
   2  10   3       63.70      114.13     21.01 o 
   3  10   3    19227.94    20976.56    606.12 o 
   4  10   3     5533.78     5476.18    228.73 o 
   5  10   3     1032.09     1580.45     73.39 o 
   6  10   3     1328.23     1177.29     42.78 o 
   7  10   3      211.66      201.37     48.37 o 
   8  10   3     2650.71     2905.23    102.88 o 
   9  10   3      930.41     1059.08     48.81 o 
  10  10   3      505.93      460.21     35.03 o 
  11  10   3      805.92      696.21     43.34 o 
  12  10   3      108.52       87.59     28.90 o 
  13  10   3       96.08      120.23     31.00 o 
  14  10   3       17.50       41.42     39.39 o 
  15  10   3      174.53      188.50     43.47 o 
  16  10   3      117.59      133.10    120.34 o 
  17  10   3      101.81       51.96     58.02 o 
  18  10   3      251.74      313.10     82.05 o 
 -18  11   3      254.68      331.09     85.78 o 
 -17  11   3       39.53       27.35     51.57 o 
 -16  11   3      194.39      317.79     52.99 o 
 -15  11   3      504.24      512.41     46.63 o 
 -14  11   3       81.33      122.95     35.89 o 
 -13  11   3     1271.25     1093.35     76.58 o 
 -12  11   3      475.64      630.28     63.60 o 
 -11  11   3      590.41      519.43     36.20 o 
 -10  11   3      929.41      854.63     60.79 o 
  -9  11   3     1200.90     1077.84     49.44 o 
  -8  11   3     1592.27     1397.79     70.99 o 
  -7  11   3     1749.58     1863.81    118.06 o 
  -6  11   3     1139.20     1051.29     49.80 o 
  -5  11   3     3320.35     3225.24    154.49 o 
  -4  11   3      532.62      661.33     65.88 o 
  -3  11   3      290.46      271.86     67.94 o 
  -2  11   3      222.50      473.52     70.18 o 
  -1  11   3     4303.35     4416.43    167.97 o 
   0  11   3     1107.94     1044.74    153.96 o 
   1  11   3       72.59      102.34     13.06 o 
   2  11   3      574.36      512.31     19.96 o 
   3  11   3      379.50      364.71     16.14 o 
   4  11   3     4288.71     4135.32    124.22 o 
   5  11   3     2877.23     3411.04    138.21 o 
   6  11   3      419.39      536.78     42.81 o 
   7  11   3      511.39      575.18     36.41 o 
   8  11   3      156.57      224.38     60.83 o 
   9  11   3      381.11      426.50     34.96 o 
  10  11   3      210.48      263.22     39.67 o 
  11  11   3      186.92      229.36     44.10 o 
  12  11   3      529.09      458.73     39.42 o 
  13  11   3      715.63      671.03     63.95 o 
  14  11   3      219.89      205.51     44.77 o 
  15  11   3       50.31        9.27     40.25 o 
  16  11   3      176.09      217.12     48.14 o 
  17  11   3       29.45      -18.75     92.99 o 
  18  11   3       54.16      216.46     67.60 o 
 -18  12   3       73.54      212.04     55.57 o 
 -17  12   3      159.68      140.79     52.94 o 
 -16  12   3      209.50      293.45     56.27 o 
 -15  12   3       52.64       32.60     37.22 o 
 -14  12   3      291.40      250.26     39.87 o 
 -13  12   3      431.23      334.26     37.70 o 
 -12  12   3      146.85      174.39     30.46 o 
 -11  12   3      543.79      445.50     34.54 o 
 -10  12   3      154.25      167.03     45.00 o 
  -9  12   3      508.79      470.46     35.63 o 
  -8  12   3      314.46      233.78     22.84 o 
  -7  12   3      137.34      131.94     19.31 o 
  -6  12   3      452.98      508.29     47.37 o 
  -5  12   3     4387.60     5613.40    242.64 o 
  -4  12   3      592.14      617.30     42.87 o 
  -3  12   3       41.68       42.39     19.85 o 
  -2  12   3     4525.96     4248.61    199.52 o 
  -1  12   3     4206.95     4103.74    214.31 o 
   0  12   3     2580.19     1979.38    139.75 o 
   1  12   3      378.90      288.42     75.79 o 
   2  12   3      929.72      929.80     35.06 o 
   3  12   3     3269.94     3948.76    129.55 o 
   4  12   3     1066.29      934.12    119.67 o 
   5  12   3     1791.32     1673.78     55.78 o 
   6  12   3      273.17      334.52     21.73 o 
   7  12   3      533.70      615.35     31.42 o 
   8  12   3     5037.63     4978.79    168.73 o 
   9  12   3       30.59       68.85     23.82 o 
  10  12   3     2641.99     2762.98    120.19 o 
  11  12   3      317.56      356.38     38.69 o 
  12  12   3      173.71      167.00     33.26 o 
  13  12   3       91.20       18.49     31.91 o 
  14  12   3       34.64      -37.38     37.63 o 
  15  12   3       23.52       -9.79     41.77 o 
  16  12   3       49.67       39.97     45.79 o 
  17  12   3      202.56       89.23     60.45 o 
  18  12   3       31.86      155.89    101.19 o 
 -17  13   3      628.87      493.44     60.83 o 
 -16  13   3      191.76      241.67     51.15 o 
 -15  13   3       96.40       56.43     37.22 o 
 -14  13   3      236.00      282.32     41.52 o 
 -13  13   3      337.99      423.49     40.58 o 
 -12  13   3     1125.79     1004.99     56.56 o 
 -11  13   3       73.83       51.40     26.87 o 
 -10  13   3      292.23      286.10     28.34 o 
  -9  13   3      804.04      789.08     46.68 o 
  -8  13   3      131.18      140.59     26.42 o 
  -7  13   3      128.36      102.52     19.31 o 
  -6  13   3      520.33      490.77     29.15 o 
  -5  13   3    14377.26    15317.71    573.75 o 
  -4  13   3      347.97      345.03     33.95 o 
  -3  13   3     6644.60     7107.37    331.07 o 
  -2  13   3     1518.18     1276.91     69.33 o 
  -1  13   3     1049.74     1332.96    139.65 o 
   0  13   3      829.36      878.68     89.51 o 
   1  13   3     1055.79     1211.28     48.26 o 
   2  13   3     2428.04     2290.90     73.45 o 
   3  13   3    11220.63    12948.00    353.51 o 
   4  13   3     4590.66     5246.18    184.29 o 
   5  13   3     1662.34     1678.52    131.63 o 
   6  13   3     1221.45     1137.63     79.33 o 
   7  13   3      279.69      322.46     23.00 o 
   8  13   3       67.41      152.11     28.34 o 
   9  13   3      479.61      460.02     35.03 o 
  10  13   3      891.95      945.67     51.67 o 
  11  13   3      811.36      752.45     47.28 o 
  12  13   3      844.57      778.03     50.62 o 
  13  13   3        9.63        9.47     31.00 o 
  14  13   3      362.06      324.52     45.79 o 
  15  13   3       23.62       25.40     48.16 o 
  16  13   3       67.32       27.62     44.95 o 
  17  13   3       21.49       36.58     60.45 o 
 -17  14   3      268.55      229.74     69.62 o 
 -16  14   3       81.89       21.56     47.46 o 
 -15  14   3       56.61      111.44     38.93 o 
 -14  14   3      615.70      612.35     49.40 o 
 -13  14   3      221.51      263.05     38.30 o 
 -12  14   3       37.20       38.02     31.53 o 
 -11  14   3     1285.53     1238.23     80.21 o 
 -10  14   3      459.11      486.14     33.82 o 
  -9  14   3     1141.63     1193.95     62.37 o 
  -8  14   3      161.22      181.65     21.57 o 
  -7  14   3      334.47      354.35     30.27 o 
  -6  14   3      893.37      829.35     42.63 o 
  -5  14   3     4338.70     4993.78    346.90 o 
  -4  14   3     1633.68     1696.85     88.31 o 
  -3  14   3    35571.54    38337.37   1740.57 o 
  -2  14   3      986.01     1014.66     89.61 o 
  -1  14   3     3360.11     4190.64    223.62 o 
   0  14   3      405.64      487.65     45.48 o 
   1  14   3      363.63      318.86     19.80 o 
   2  14   3     2159.90     2508.40     89.95 o 
   3  14   3     1928.64     2184.15    135.27 o 
   4  14   3       80.13      163.51     44.25 o 
   5  14   3      302.07      402.52     43.99 o 
   6  14   3     3816.99     3830.46    130.04 o 
   7  14   3        2.01       11.05     17.37 o 
   8  14   3      758.82      774.13     45.66 o 
   9  14   3       43.40       35.35     25.26 o 
  10  14   3      337.60      363.90     34.46 o 
  11  14   3      139.19      106.02     28.90 o 
  12  14   3      470.44      447.60     39.47 o 
  13  14   3       26.22      -31.68     31.68 o 
  14  14   3      145.23       87.81     41.77 o 
  15  14   3      626.64      611.64     58.73 o 
  16  14   3       13.65      -28.95     44.95 o 
  17  14   3      386.56      492.96    113.61 o 
 -17  15   3      486.18      296.43     77.07 o 
 -16  15   3       35.18       51.96     58.02 o 
 -15  15   3      208.34      261.56     43.34 o 
 -14  15   3      269.90      225.92     41.03 o 
 -13  15   3      223.21      188.69     36.01 o 
 -12  15   3      526.59      493.55     41.52 o 
 -11  15   3      615.69      694.65     42.05 o 
 -10  15   3       31.52        5.16     23.56 o 
  -9  15   3      425.51      476.74     37.90 o 
  -8  15   3      650.19      738.50     38.24 o 
  -7  15   3     1188.10     1265.88     52.96 o 
  -6  15   3      587.68      502.03     74.51 o 
  -5  15   3      695.59      666.32     98.46 o 
  -4  15   3      821.18     1164.57     63.95 o 
  -3  15   3     3085.73     3058.41    142.11 o 
  -2  15   3      747.49      734.34     51.32 o 
  -1  15   3     4745.10     4873.73    198.25 o 
   0  15   3     1857.60     1639.71     71.24 o 
   1  15   3     1341.23     1262.83     49.96 o 
   2  15   3       16.75       22.59     15.08 o 
   3  15   3     5916.43     7564.74    258.74 o 
   4  15   3      143.09      138.92     23.74 o 
   5  15   3      202.46      239.31     18.83 o 
   6  15   3     3184.93     3105.78    108.78 o 
   7  15   3      369.51      363.58     32.49 o 
   8  15   3      271.55      270.10     34.25 o 
   9  15   3     1244.29     1170.21     59.37 o 
  10  15   3       27.16       -9.38     27.07 o 
  11  15   3      120.93       87.62     41.08 o 
  12  15   3      352.62      341.70     38.41 o 
  13  15   3       45.81       63.45     33.74 o 
  14  15   3        5.42       31.57     36.14 o 
  15  15   3       63.90       80.37     43.47 o 
  16  15   3      109.21       54.19     54.03 o 
  17  15   3      222.90      420.62     77.36 o 
 -17  16   3       76.92       51.26     67.60 o 
 -16  16   3       71.34        8.95     63.03 o 
 -15  16   3      294.26      360.14     55.36 o 
 -14  16   3     1091.58     1042.21     76.20 o 
 -13  16   3       66.47       18.08     33.84 o 
 -12  16   3     3714.36     3659.21    146.10 o 
 -11  16   3      900.22      679.79     58.54 o 
 -10  16   3     1494.54     1595.51     80.65 o 
  -9  16   3      563.18      551.89     53.00 o 
  -8  16   3      401.79      389.14     32.42 o 
  -7  16   3     2474.04     2734.41    158.52 o 
  -6  16   3     3096.90     3183.69    142.11 o 
  -5  16   3    14589.04    15809.71    749.26 o 
  -4  16   3       83.69       59.45     20.47 o 
  -3  16   3      345.82      317.49     40.47 o 
  -2  16   3     3498.13     3454.33    189.49 o 
  -1  16   3      897.58      645.51     54.15 o 
   0  16   3      408.27      349.97     27.60 o 
   1  16   3     1723.00     1446.66     98.72 o 
   2  16   3     1347.57     1357.25     54.08 o 
   3  16   3     6016.73     6761.59    256.48 o 
   4  16   3      357.93      385.73     22.92 o 
   5  16   3      949.13     1102.60     58.42 o 
   6  16   3     1720.97     1829.78     68.36 o 
   7  16   3     1996.35     2192.05     81.07 o 
   8  16   3       24.02       22.38     20.11 o 
   9  16   3     2220.95     2024.04     87.52 o 
  10  16   3      395.74      431.86     40.98 o 
  11  16   3      143.31      110.02     30.27 o 
  12  16   3       72.74      125.83     33.33 o 
  13  16   3      198.93      256.88     41.84 o 
  14  16   3      563.46      493.49     46.16 o 
  15  16   3      107.56       67.58     59.11 o 
  16  16   3       32.25      -46.49     58.02 o 
  17  16   3      100.76      112.36     98.46 o 
 -17  17   3       24.43       29.78     69.30 o 
 -16  17   3      749.76      902.61     76.55 o 
 -15  17   3       88.65       67.38     48.99 o 
 -14  17   3      923.82     1068.72     79.45 o 
 -13  17   3      194.65      148.83     47.16 o 
 -12  17   3      222.71      479.63     55.73 o 
 -11  17   3     1383.97     1290.86     83.73 o 
 -10  17   3      189.24      198.22     34.11 o 
  -9  17   3      186.28      187.36     40.81 o 
  -8  17   3        1.08       30.53     33.58 o 
  -7  17   3     1069.37     1151.31     60.51 o 
  -6  17   3      144.86      236.91     66.32 o 
  -5  17   3     2908.64     2899.64    198.96 o 
  -4  17   3      940.57     1092.54    108.17 o 
  -3  17   3     1456.63     1325.11     71.85 o 
  -2  17   3     1711.37     1616.05    126.32 o 
  -1  17   3    12228.49    11796.94    498.19 o 
   0  17   3      628.89      693.90     61.58 o 
   1  17   3     1604.70     1491.22     91.77 o 
   2  17   3     2023.11     1831.10    309.75 o 
   3  17   3     2048.40     2172.61     93.43 o 
   4  17   3      297.49      381.07     25.16 o 
   5  17   3     5761.02     6297.90    242.35 o 
   6  17   3      318.72      336.37     23.47 o 
   7  17   3      939.59     1056.17     56.92 o 
   8  17   3     1201.37     1291.42     78.55 o 
   9  17   3      439.90      480.63     81.90 o 
  10  17   3     4284.37     4066.07    189.99 o 
  11  17   3      923.22      825.00     63.50 o 
  12  17   3      570.70      602.77     56.06 o 
  13  17   3      110.23      165.50     35.92 o 
  14  17   3      353.00      324.30     53.50 o 
  15  17   3       65.47       60.17     58.02 o 
  16  17   3       30.60      -11.77     63.73 o 
  17  17   3       23.87       46.66     65.41 o 
 -17  18   3       31.51       54.23     67.60 o 
 -16  18   3      614.55      562.78     66.69 o 
 -15  18   3      142.65      117.50     53.17 o 
 -14  18   3      411.92      276.70     53.09 o 
 -13  18   3      327.59      289.07     51.15 o 
 -12  18   3      546.99      617.38     59.84 o 
 -11  18   3       52.12       32.04     40.40 o 
 -10  18   3      913.76      970.10     58.85 o 
  -9  18   3     2491.46     2266.61    142.63 o 
  -8  18   3      871.77      582.17     63.73 o 
  -7  18   3       29.11       41.12     22.90 o 
  -6  18   3      225.49      289.25     28.53 o 
  -5  18   3      904.03      950.08     53.22 o 
  -4  18   3     4298.37     4260.13    197.38 o 
  -3  18   3      489.76      272.62     42.02 o 
  -2  18   3      137.79      145.33     56.85 o 
  -1  18   3     3695.03     3520.79    165.56 o 
   0  18   3      651.72      667.29     69.48 o 
   1  18   3     4934.41     5098.96    177.19 o 
   2  18   3     1936.59     2215.93    156.38 o 
   3  18   3    16755.07    17593.00    701.11 o 
   4  18   3      472.56      450.70     25.90 o 
   5  18   3      526.81      675.60     48.14 o 
   6  18   3      163.80      209.52     26.32 o 
   7  18   3      392.30      293.79     30.56 o 
   8  18   3      104.37       94.92     34.45 o 
   9  18   3     2027.11     2409.57    122.16 o 
  10  18   3      203.80      273.57     42.60 o 
  11  18   3       99.84       87.65     40.81 o 
  12  18   3      907.68     1052.50    107.77 o 
  13  18   3       93.13      115.74     45.19 o 
  14  18   3      187.34      206.23     50.33 o 
  15  18   3       60.96      -59.11     59.11 o 
  16  18   3       30.66       80.89     63.73 o 
  17  18   3       89.29      116.43     65.64 o 
 -16  19   3        7.15       -6.99     51.15 o 
 -15  19   3      175.30      147.56     56.67 o 
 -14  19   3       45.27       40.78     45.46 o 
 -13  19   3      166.21      147.45     46.05 o 
 -12  19   3      358.41      309.25     52.40 o 
 -11  19   3      179.34      155.71     43.60 o 
 -10  19   3      461.05      491.04     48.59 o 
  -9  19   3      439.47      427.10     40.58 o 
  -8  19   3     1169.38     1141.56     94.51 o 
  -7  19   3     1454.73     1256.98     98.69 o 
  -6  19   3      283.85      251.72     28.14 o 
  -5  19   3     1949.85     1918.89     88.19 o 
  -4  19   3      920.81      865.23     52.90 o 
  -3  19   3     2531.90     2633.14    113.65 o 
  -2  19   3      621.21      641.84     61.33 o 
  -1  19   3      209.83      196.51     26.05 o 
   0  19   3      288.88      332.24     29.15 o 
   1  19   3      595.84      588.96     31.71 o 
   2  19   3     3062.32     3034.06    162.28 o 
   3  19   3      740.24      725.86     66.57 o 
   4  19   3      779.59      749.74     92.41 o 
   5  19   3      933.47     1048.51     56.55 o 
   6  19   3     1061.93     1036.26     57.04 o 
   7  19   3      567.72      507.50     38.30 o 
   8  19   3     1080.54     1186.56     75.67 o 
   9  19   3     1526.30     1407.53     85.28 o 
  10  19   3     2606.90     2500.48    129.25 o 
  11  19   3       31.36       83.28     43.08 o 
  12  19   3     2428.71     2555.18    132.98 o 
  13  19   3       34.59       47.41     44.21 o 
  14  19   3      239.21      227.72     52.57 o 
  15  19   3       28.91       -2.73     58.02 o 
  16  19   3       46.44       95.72     64.40 o 
 -16  20   3       15.01       10.18     53.50 o 
 -15  20   3       70.25      106.56     55.73 o 
 -14  20   3       24.89      -31.60     47.16 o 
 -13  20   3       85.48      -18.79     46.05 o 
 -12  20   3       63.61       52.24     43.08 o 
 -11  20   3       78.00       24.04     38.87 o 
 -10  20   3     1054.99     1010.48     73.79 o 
  -9  20   3      209.43      201.63     35.63 o 
  -8  20   3      147.20      177.84     42.87 o 
  -7  20   3      824.86      919.94     75.79 o 
  -6  20   3      388.56      451.35     35.51 o 
  -5  20   3     1082.75     1071.36     73.21 o 
  -4  20   3      862.37      758.95     47.01 o 
  -3  20   3       94.35       91.06     23.82 o 
  -2  20   3     1197.10     1209.54     63.02 o 
  -1  20   3       71.74       63.51     24.16 o 
   0  20   3     1520.67     1647.81    104.22 o 
   1  20   3     3253.37     3366.69    140.31 o 
   2  20   3      396.45      402.53     57.76 o 
   3  20   3      601.23      736.52     63.64 o 
   4  20   3     2020.51     2030.91    111.19 o 
   5  20   3     3849.61     4102.10    163.36 o 
   6  20   3       38.57       48.71     24.97 o 
   7  20   3     1198.55     1236.36     64.99 o 
   8  20   3      438.78      418.85     46.68 o 
   9  20   3      475.17      378.02     46.05 o 
  10  20   3      758.54      800.83     63.50 o 
  11  20   3      196.55      241.58     47.16 o 
  12  20   3      972.60      813.92     67.04 o 
  13  20   3       34.92       12.76     47.37 o 
  14  20   3      160.03       61.65     50.33 o 
  15  20   3      103.92      161.78     63.73 o 
  16  20   3       31.68       99.40     67.60 o 
 -16  21   3        3.08      -39.00     53.17 o 
 -15  21   3      183.90      220.68     58.54 o 
 -14  21   3       56.74       33.97     51.15 o 
 -13  21   3       70.52       60.35     47.96 o 
 -12  21   3      138.01      153.24     50.33 o 
 -11  21   3       64.22       59.88     42.60 o 
 -10  21   3     1022.73     1074.42     73.56 o 
  -9  21   3      965.49      898.53     93.58 o 
  -8  21   3      218.54      257.27     37.90 o 
  -7  21   3      661.86      791.24     62.05 o 
  -6  21   3      271.97      305.39     41.58 o 
  -5  21   3      744.93      751.82     55.27 o 
  -4  21   3       67.06       70.89     26.51 o 
  -3  21   3      268.36      224.19     37.09 o 
  -2  21   3      291.35      283.00     38.69 o 
  -1  21   3      286.25      345.07     30.51 o 
   0  21   3     2139.67     2191.38     98.00 o 
   1  21   3     2459.52     2553.78    131.06 o 
   2  21   3      122.41      112.90     19.25 o 
   3  21   3     5570.58     6424.85    233.81 o 
   4  21   3     3004.07     3265.20    129.60 o 
   5  21   3     5915.95     6401.96    309.69 o 
   6  21   3       37.53       68.95     27.60 o 
   7  21   3      420.01      503.38     41.71 o 
   8  21   3       92.66       39.03     36.51 o 
   9  21   3      253.47      286.99     43.99 o 
  10  21   3      651.17      678.33     60.69 o 
  11  21   3     1289.31     1478.49     93.00 o 
  12  21   3      615.73      582.15     60.69 o 
  13  21   3      192.86       67.60     54.98 o 
  14  21   3      653.31      661.37     68.38 o 
  15  21   3      218.60      316.03    106.66 o 
  16  21   3       11.77       -8.20     65.75 o 
 -16  22   3        6.56      -41.77     56.14 o 
 -15  22   3       44.55       -5.28     89.01 o 
 -14  22   3      245.67      286.32     57.51 o 
 -13  22   3      199.24      246.54     51.87 o 
 -12  22   3      133.56      163.13     49.99 o 
 -11  22   3       90.01       93.87     45.46 o 
 -10  22   3      152.01      162.73     45.19 o 
  -9  22   3     2040.83     2018.23    105.06 o 
  -8  22   3      426.18      357.66     40.16 o 
  -7  22   3     1460.12     1445.98    107.85 o 
  -6  22   3     1189.85      967.97     57.46 o 
  -5  22   3     3955.65     3822.14    236.07 o 
  -4  22   3      523.33      468.98     37.12 o 
  -3  22   3     1486.58     1864.18     88.53 o 
  -2  22   3      412.44      363.44     61.58 o 
  -1  22   3       62.92       91.62     36.32 o 
   0  22   3     2043.65     2268.39    128.69 o 
   1  22   3      279.42      251.70     29.71 o 
   2  22   3     1092.31     1312.37     64.04 o 
   3  22   3      276.27      302.35     28.35 o 
   4  22   3       17.28        0.07     19.28 o 
   5  22   3     1267.42     1608.17     76.12 o 
   6  22   3       95.04      120.96     28.90 o 
   7  22   3      219.21      149.15     40.99 o 
   8  22   3      180.74      252.84     42.03 o 
   9  22   3      739.51      703.68     75.24 o 
  10  22   3       22.89       15.27     40.08 o 
  11  22   3      359.74      275.88     50.53 o 
  12  22   3       18.97      -16.06     51.66 o 
  13  22   3      270.29      276.89     53.90 o 
  14  22   3       64.23       91.66     53.50 o 
  15  22   3      110.04      100.71     65.41 o 
  16  22   3      126.00      193.67     73.84 o 
 -15  23   3       98.46      126.31     58.89 o 
 -14  23   3      195.26      107.58     53.17 o 
 -13  23   3       58.50       39.50     48.67 o 
 -12  23   3      185.63      109.18     47.45 o 
 -11  23   3      195.72      247.15     49.22 o 
 -10  23   3      876.00      830.03     67.04 o 
  -9  23   3      246.36      213.65     39.30 o 
  -8  23   3     2013.51     2152.54    100.25 o 
  -7  23   3     1138.64     1386.88     74.71 o 
  -6  23   3      322.32      290.49     33.29 o 
  -5  23   3     1351.98     1306.05     83.69 o 
  -4  23   3      745.61      805.75     50.60 o 
  -3  23   3      242.15      317.44     34.92 o 
  -2  23   3      582.90      582.11     41.71 o 
  -1  23   3      163.29      162.68     29.15 o 
   0  23   3      759.00      750.38     54.48 o 
   1  23   3      944.09      864.47     50.44 o 
   2  23   3      842.26      927.98     87.64 o 
   3  23   3       74.88       56.83     21.01 o 
   4  23   3       13.61       -4.82     19.65 o 
   5  23   3     1597.26     1713.18     80.41 o 
   6  23   3      657.06      572.94     42.53 o 
   7  23   3     2059.52     2223.39    155.40 o 
   8  23   3      167.37      217.06     41.58 o 
   9  23   3       67.22       63.18     39.69 o 
  10  23   3      308.74      426.54     51.87 o 
  11  23   3      129.78      114.77     43.99 o 
  12  23   3       59.01       80.52     53.22 o 
  13  23   3      141.29      238.02     89.62 o 
  14  23   3       42.21      -26.97     50.68 o 
  15  23   3       75.06       22.08     90.30 o 
 -15  24   3      151.86      223.99     64.00 o 
 -14  24   3        4.82       28.27     54.33 o 
 -13  24   3       29.34       75.84     51.15 o 
 -12  24   3       92.10      105.83     50.33 o 
 -11  24   3       23.74       20.64     45.19 o 
 -10  24   3        1.71      -41.00     41.00 o 
  -9  24   3      109.05      161.57     38.65 o 
  -8  24   3      443.20      412.94     42.95 o 
  -7  24   3     3592.15     3854.34    159.74 o 
  -6  24   3       67.14       42.88     25.30 o 
  -5  24   3       33.28       24.57     30.79 o 
  -4  24   3       81.08      109.60     30.51 o 
  -3  24   3      456.16      437.68     38.04 o 
  -2  24   3      577.42      701.71     45.39 o 
  -1  24   3      709.11      697.30     52.90 o 
   0  24   3      133.16      114.76     28.74 o 
   1  24   3     2187.44     2112.64    169.75 o 
   2  24   3      362.38      346.38     33.95 o 
   3  24   3      387.09      381.13     48.16 o 
   4  24   3      343.81      290.04     42.63 o 
   5  24   3      995.01      906.30     52.22 o 
   6  24   3      406.66      463.24     65.53 o 
   7  24   3     1650.88     1628.32    111.76 o 
   8  24   3      561.94      660.61     57.10 o 
   9  24   3      550.19      632.89    113.07 o 
  10  24   3      338.47      366.33     52.94 o 
  11  24   3       15.20       51.32     44.23 o 
  12  24   3       33.70       62.33     46.24 o 
  13  24   3       45.37       56.14     51.15 o 
  14  24   3       22.81      -10.34     50.68 o 
  15  24   3      190.18      206.93     61.00 o 
 -15  25   3      156.76      250.65     64.27 o 
 -14  25   3       36.67        4.10     55.73 o 
 -13  25   3        6.65       46.17     53.43 o 
 -12  25   3       25.04       15.73     47.16 o 
 -11  25   3      278.63      371.60     55.73 o 
 -10  25   3      474.74      444.14     67.29 o 
  -9  25   3      371.12      375.27     49.29 o 
  -8  25   3      756.39      791.93     54.22 o 
  -7  25   3     1042.97     1190.45     94.74 o 
  -6  25   3       77.82       90.43     27.60 o 
  -5  25   3      139.17      114.12     26.64 o 
  -4  25   3      153.30       92.31     30.90 o 
  -3  25   3      151.98      119.21     29.50 o 
  -2  25   3      306.01      277.54     46.58 o 
  -1  25   3     1259.79     1307.42     70.09 o 
   0  25   3      844.16      734.41     52.52 o 
   1  25   3     1096.29     1100.83    104.61 o 
   2  25   3      201.06      291.30     46.20 o 
   3  25   3      180.29      154.88     28.26 o 
   4  25   3       36.49       30.25     35.18 o 
   5  25   3     2612.11     2615.87    155.54 o 
   6  25   3     3654.30     3988.27    163.43 o 
   7  25   3      548.13      550.89     75.69 o 
   8  25   3      249.91      353.67     48.67 o 
   9  25   3      337.24      454.49     77.24 o 
  10  25   3     1228.04     1217.26     82.02 o 
  11  25   3      104.45       50.50     46.24 o 
  12  25   3       18.04      -15.67     45.79 o 
  13  25   3        3.29       13.19     53.39 o 
  14  25   3      711.85      797.07     76.55 o 
  15  25   3      269.34      256.41     62.53 o 
 -14  26   3      116.11      153.98     59.54 o 
 -13  26   3        7.53      -42.42     49.29 o 
 -12  26   3       73.75       33.10     49.29 o 
 -11  26   3      139.72      108.36     64.22 o 
 -10  26   3      272.27      354.15     64.79 o 
  -9  26   3      630.28      652.96     91.06 o 
  -8  26   3       13.55       56.91     36.44 o 
  -7  26   3       60.97       65.89     35.30 o 
  -6  26   3      372.49      371.30     33.18 o 
  -5  26   3      795.69      781.61     50.81 o 
  -4  26   3       27.01       16.22     30.00 o 
  -3  26   3     2008.37     2077.74    129.48 o 
  -2  26   3       58.03       58.44     30.56 o 
  -1  26   3     1375.58     1330.10    113.43 o 
   0  26   3     1616.27     1649.47    103.43 o 
   1  26   3      739.60      710.68     89.22 o 
   2  26   3     4222.66     4350.79    276.33 o 
   3  26   3     2018.97     1851.34    105.01 o 
   4  26   3      141.16      137.61     39.39 o 
   5  26   3     5816.77     5937.53    368.13 o 
   6  26   3      445.71      466.10     40.70 o 
   7  26   3       76.14       58.52     53.76 o 
   8  26   3     2366.17     2803.58    176.04 o 
   9  26   3      139.97      108.86     44.23 o 
  10  26   3      120.40      166.94     47.45 o 
  11  26   3      118.80      140.71     48.36 o 
  12  26   3      248.53      273.69     68.38 o 
  13  26   3        8.77       43.06     51.15 o 
  14  26   3       52.71       78.52     55.36 o 
 -14  27   3        7.60       23.58     58.74 o 
 -13  27   3       21.80      -51.57     60.04 o 
 -12  27   3       93.78      152.76     55.57 o 
 -11  27   3       35.44        9.59     44.77 o 
 -10  27   3      689.51      850.16     68.55 o 
  -9  27   3      315.56      281.09     48.53 o 
  -8  27   3       50.00       25.26     36.99 o 
  -7  27   3       35.96        5.99     33.70 o 
  -6  27   3      448.64      406.41     55.19 o 
  -5  27   3      460.12      429.89     41.84 o 
  -4  27   3        6.41      -13.00     30.76 o 
  -3  27   3      491.84      445.74     47.35 o 
  -2  27   3      833.02      727.06     50.14 o 
  -1  27   3      521.15      491.17     43.59 o 
   0  27   3     2376.84     2382.55    144.48 o 
   1  27   3       51.90       55.84     47.37 o 
   2  27   3     5519.47     5584.64    375.81 o 
   3  27   3     1025.17      996.98     71.06 o 
   4  27   3     1105.82     1064.97     76.67 o 
   5  27   3     1781.39     1818.42    173.33 o 
   6  27   3      919.94      991.85     92.59 o 
   7  27   3       71.02       54.81     47.73 o 
   8  27   3      679.95      719.93     59.55 o 
   9  27   3      324.92      443.58     72.32 o 
  10  27   3      152.28      175.88     48.02 o 
  11  27   3       39.01       89.19     49.22 o 
  12  27   3      631.52      801.14    137.36 o 
  13  27   3        8.61       26.91     52.94 o 
  14  27   3       68.54      121.24     56.67 o 
 -14  28   3       17.70       -3.66     57.10 o 
 -13  28   3       65.59       -3.58     55.89 o 
 -12  28   3      376.48      422.54     80.91 o 
 -11  28   3      109.02       99.95     51.26 o 
 -10  28   3       23.37       -9.51     44.77 o 
  -9  28   3      498.93      495.98     56.32 o 
  -8  28   3      206.01      133.25     51.32 o 
  -7  28   3      247.45      238.60     48.67 o 
  -6  28   3      349.41      247.11     48.67 o 
  -5  28   3     6055.10     6375.84    330.81 o 
  -4  28   3      256.20      233.87     73.43 o 
  -3  28   3       20.53        5.84     31.68 o 
  -2  28   3      477.87      372.87     40.12 o 
  -1  28   3      218.66      229.13     36.68 o 
   0  28   3      486.90      516.30     45.00 o 
   1  28   3     6566.36     6823.93    320.55 o 
   2  28   3     1527.62     1430.64     84.48 o 
   3  28   3     3532.41     3482.94    190.28 o 
   4  28   3      520.63      484.36     57.44 o 
   5  28   3      981.39     1138.04    108.37 o 
   6  28   3      530.17      489.66     73.84 o 
   7  28   3      109.05      110.15     55.19 o 
   8  28   3      146.34      180.84     63.73 o 
   9  28   3      609.06      655.91    108.42 o 
  10  28   3      299.28      353.69     91.10 o 
  11  28   3        6.98       23.26     45.46 o 
  12  28   3      583.85      620.17     83.32 o 
  13  28   3       16.15       33.08     66.98 o 
  14  28   3       63.83      143.95     61.72 o 
 -13  29   3       83.06      139.47     56.67 o 
 -12  29   3      283.09      317.33     72.22 o 
 -11  29   3       20.03      -37.82     49.29 o 
 -10  29   3       35.69       62.52     49.84 o 
  -9  29   3       53.08      123.59     61.52 o 
  -8  29   3      408.39      520.00     87.75 o 
  -7  29   3      311.63      285.17     59.14 o 
  -6  29   3      333.24      342.27     54.70 o 
  -5  29   3      530.81      509.87     44.06 o 
  -4  29   3      100.26      129.86     34.39 o 
  -3  29   3     1011.15     1065.84     80.53 o 
  -2  29   3      737.25      697.09     50.60 o 
  -1  29   3      519.82      586.11     47.82 o 
   0  29   3     1335.37     1395.59    130.27 o 
   1  29   3      295.78      384.84     39.72 o 
   2  29   3      544.61      544.21     43.75 o 
   3  29   3      577.08      616.63     50.10 o 
   4  29   3     1110.17     1119.57     88.09 o 
   5  29   3      114.87      142.52     43.99 o 
   6  29   3      479.38      488.74     74.76 o 
   7  29   3      248.70      252.91     65.41 o 
   8  29   3       44.44       -1.37     53.74 o 
   9  29   3      330.39      300.96     69.30 o 
  10  29   3       19.00      -61.52     61.52 o 
  11  29   3      101.65      119.65     49.84 o 
  12  29   3       32.65       18.08     52.57 o 
  13  29   3      138.92      255.48     76.98 o 
 -13  30   3      190.65      262.96     65.35 o 
 -12  30   3       24.96      -62.48     70.37 o 
 -11  30   3      117.64      116.48     64.40 o 
 -10  30   3      379.15      369.79     77.54 o 
  -9  30   3      228.78      177.77     64.40 o 
  -8  30   3     1130.47     1283.54    153.16 o 
  -7  30   3      210.18      182.13     53.77 o 
  -6  30   3      409.85      340.89     52.51 o 
  -5  30   3      333.64      325.21     46.58 o 
  -4  30   3     1168.41     1273.12    104.22 o 
  -3  30   3     1362.47     1353.11     76.63 o 
  -2  30   3      180.14      189.17     36.68 o 
  -1  30   3      979.02     1095.90     64.84 o 
   0  30   3     4636.51     4717.86    344.23 o 
   1  30   3      144.94      118.30     33.20 o 
   2  30   3      504.65      553.60     45.78 o 
   3  30   3      860.59      832.41     96.93 o 
   4  30   3      451.78      526.96     58.74 o 
   5  30   3      848.12      777.23     82.63 o 
   6  30   3      218.60      205.21     59.11 o 
   7  30   3       54.88       -0.18     56.49 o 
   8  30   3      137.81       44.61     68.37 o 
   9  30   3       22.44      -55.19     55.19 o 
  10  30   3       34.75       68.13     63.03 o 
  11  30   3        2.79      -64.40     64.40 o 
  12  30   3       25.95       41.69     70.85 o 
  13  30   3       10.39      -53.81     70.85 o 
 -13  31   3       71.11       32.82    103.93 o 
 -12  31   3      125.66      102.39     84.78 o 
 -11  31   3       49.61       38.45     64.40 o 
 -10  31   3      160.50      121.90    103.93 o 
  -9  31   3      162.99      151.17     61.65 o 
  -8  31   3       53.85       45.17     57.65 o 
  -7  31   3      148.52      161.42     50.66 o 
  -6  31   3        8.48       -6.45     44.89 o 
  -5  31   3      337.28      364.67     56.67 o 
  -4  31   3      872.30      883.09     59.78 o 
  -3  31   3      465.58      469.20     52.11 o 
  -2  31   3      210.21      190.92     38.89 o 
  -1  31   3      367.93      509.94     88.43 o 
   0  31   3     1578.48     1602.44     86.85 o 
   1  31   3      299.22      313.08     45.00 o 
   2  31   3      150.03      121.69     34.70 o 
   3  31   3        5.74       29.66     41.62 o 
   4  31   3      161.49      181.60     47.96 o 
   5  31   3      456.65      463.40     57.51 o 
   6  31   3      185.27      173.10    120.34 o 
   7  31   3      151.14      112.13     64.40 o 
   8  31   3      248.13      289.61     69.30 o 
   9  31   3       15.66       38.29     65.64 o 
  10  31   3      198.78      128.32     70.85 o 
  11  31   3        9.70      -32.82     65.64 o 
  12  31   3      140.91       75.74    131.28 o 
 -12  32   3        7.50       -1.44     68.73 o 
 -11  32   3       88.42       40.31     70.78 o 
 -10  32   3      187.76      217.91    120.34 o 
  -9  32   3      178.87       98.46     63.03 o 
  -8  32   3       31.44       47.35     61.52 o 
  -7  32   3      827.17      809.26     86.45 o 
  -6  32   3      152.52      183.03     52.01 o 
  -5  32   3       12.17       -2.34     47.16 o 
  -4  32   3     1162.21     1133.88     96.32 o 
  -3  32   3       34.04       15.85     37.90 o 
  -2  32   3       72.56       81.63     37.52 o 
  -1  32   3      338.85      434.70     62.33 o 
   0  32   3       23.91       16.70     32.71 o 
   1  32   3      358.65      336.91     42.47 o 
   2  32   3      408.85      448.26     45.28 o 
   3  32   3      424.28      487.91     56.84 o 
   4  32   3       90.53      163.53     47.73 o 
   5  32   3      549.42      487.37     74.76 o 
   6  32   3      873.00      894.96    120.34 o 
   7  32   3      275.83      346.41     70.85 o 
   8  32   3      738.34      806.52     91.87 o 
   9  32   3        4.47       -3.98     59.62 o 
  10  32   3      129.46       53.79     66.77 o 
  11  32   3       75.40       78.26     74.76 o 
  12  32   3      284.83      259.58     84.04 o 
 -12  33   3      223.71      342.90     84.04 o 
 -11  33   3      160.21      164.23     77.54 o 
 -10  33   3      298.47      197.06     73.58 o 
  -9  33   3      437.61      469.18    155.89 o 
  -8  33   3       45.57       20.39     63.03 o 
  -7  33   3      130.24      148.38     54.23 o 
  -6  33   3      346.33      398.50     65.56 o 
  -5  33   3      136.03      140.74     51.92 o 
  -4  33   3       87.13      143.23     37.26 o 
  -3  33   3      237.43      259.92     41.19 o 
  -2  33   3      162.15      131.72     38.46 o 
  -1  33   3     1400.82     1302.55     75.94 o 
   0  33   3      140.32      149.45     36.88 o 
   1  33   3      353.94      269.33     63.95 o 
   2  33   3      242.92      150.19     58.72 o 
   3  33   3      671.70      532.88     77.90 o 
   4  33   3      288.58      324.23     52.94 o 
   5  33   3      551.85      485.50     74.78 o 
   6  33   3      273.05      259.59    101.19 o 
   7  33   3      240.02      195.00     70.85 o 
   8  33   3        5.94      -17.19     66.94 o 
   9  33   3       11.76       12.87     76.58 o 
  10  33   3      451.93      449.41     89.36 o 
  11  33   3       81.09       17.02     68.34 o 
 -11  34   3      306.62      193.85     78.66 o 
 -10  34   3      173.05      142.22     72.82 o 
  -9  34   3      303.31      328.28     76.90 o 
  -8  34   3      207.37      320.87    101.19 o 
  -7  34   3       58.50       14.85     65.64 o 
  -6  34   3       55.79       27.09     51.87 o 
  -5  34   3       34.30        9.27     45.72 o 
  -4  34   3      228.40      204.51     79.15 o 
  -3  34   3      273.09      316.75     44.08 o 
  -2  34   3      132.17      170.29     41.13 o 
  -1  34   3      362.63      392.81     44.53 o 
   0  34   3       78.08       81.13     36.68 o 
   1  34   3      947.26      947.80     63.06 o 
   2  34   3      147.31      215.57     50.68 o 
   3  34   3       45.62       -5.98     45.79 o 
   4  34   3      324.42      330.20     56.14 o 
   5  34   3      541.27      498.69     76.20 o 
   6  34   3      157.04      208.66     64.40 o 
   7  34   3       39.40      -12.53     68.37 o 
   8  34   3      298.64      276.52     72.28 o 
   9  34   3       44.35       47.41     66.77 o 
  10  34   3       36.56       85.09     68.34 o 
  11  34   3      105.70       35.89     79.31 o 
 -10  35   3      221.52      287.24     87.52 o 
  -9  35   3      335.12      294.26     82.75 o 
  -8  35   3       14.66       88.10     70.78 o 
  -7  35   3      563.58      530.27     86.71 o 
  -6  35   3      216.00      178.08     57.84 o 
  -5  35   3      746.95      679.68     71.60 o 
  -4  35   3      862.59      978.32     81.20 o 
  -3  35   3      483.09      524.62     48.98 o 
  -2  35   3      198.99      232.01     42.51 o 
  -1  35   3      308.15      266.47     43.16 o 
   0  35   3      128.85      101.30     39.87 o 
   1  35   3      415.82      337.09     43.59 o 
   2  35   3       91.87        8.36     47.17 o 
   3  35   3       99.28       64.58     47.17 o 
   4  35   3      410.97      421.79     62.72 o 
   5  35   3      390.45      447.39     98.46 o 
   6  35   3      161.59      195.40     68.37 o 
   7  35   3       32.04       42.15     64.40 o 
   8  35   3        3.86       24.85     66.94 o 
   9  35   3       23.42       22.46     72.28 o 
  10  35   3      145.60       94.03     80.13 o 
 -10  36   3       30.53      112.82     77.07 o 
  -9  36   3      132.25       95.72     72.28 o 
  -8  36   3      221.06      143.76     71.85 o 
  -7  36   3       40.98       -0.64     64.40 o 
  -6  36   3      374.18      329.23     60.05 o 
  -5  36   3     1000.07      925.25     80.26 o 
  -4  36   3      357.92      514.74    125.19 o 
  -3  36   3     1543.74     1585.64     88.71 o 
  -2  36   3       49.21       72.62     41.13 o 
  -1  36   3       62.87       21.85     39.26 o 
   0  36   3       12.30        0.71     38.46 o 
   1  36   3      158.67       57.54     50.41 o 
   2  36   3       22.21       -0.70     47.46 o 
   3  36   3      534.13      531.48     65.18 o 
   4  36   3      453.35      493.15     64.90 o 
   5  36   3      894.43      873.39    103.93 o 
   6  36   3       33.94        9.53     66.94 o 
   7  36   3       24.36        0.00     63.72 o 
   8  36   3      150.07       58.35     73.58 o 
   9  36   3       45.25      -65.64     65.64 o 
  10  36   3       76.79       33.91     76.58 o 
  -9  37   3      181.98      175.04     76.20 o 
  -8  37   3       57.25       72.93     73.58 o 
  -7  37   3      580.19      704.70     95.72 o 
  -6  37   3      819.19      829.25     81.10 o 
  -5  37   3       64.61       76.69     54.74 o 
  -4  37   3      285.08      280.59     67.43 o 
  -3  37   3      247.24      180.97     55.26 o 
  -2  37   3      109.15      120.24     41.90 o 
  -1  37   3       87.05      154.88     43.22 o 
   0  37   3       40.89      -23.75     37.59 o 
   1  37   3      191.78      172.71     53.02 o 
   2  37   3      154.64      129.23     53.09 o 
   3  37   3       90.90       95.83     52.18 o 
   4  37   3      393.50      511.47     92.99 o 
   5  37   3      221.77      221.08     66.77 o 
   6  37   3      295.02      134.45     70.78 o 
   7  37   3       71.51       21.27     68.34 o 
   8  37   3       85.79       61.54     66.77 o 
   9  37   3      155.47       78.45     77.54 o 
  -8  38   3       29.45       92.70     73.18 o 
  -7  38   3      164.83      155.68     74.76 o 
  -6  38   3      368.70      423.53     67.54 o 
  -5  38   3      118.09      149.50     61.02 o 
  -4  38   3      122.63      116.62     52.01 o 
  -3  38   3      284.11      206.38     54.32 o 
  -2  38   3       49.80       32.79     41.82 o 
  -1  38   3      643.25      747.59     60.70 o 
   0  38   3      131.76      166.74     42.38 o 
   1  38   3       78.92      105.10     52.18 o 
   2  38   3      211.02      239.71     57.63 o 
   3  38   3       87.41       38.75     53.63 o 
   4  38   3       41.09       46.66     64.40 o 
   5  38   3      216.91      236.28     75.88 o 
   6  38   3       17.31      -46.98     65.41 o 
   7  38   3       16.87        0.00     72.28 o 
   8  38   3       32.44       67.64     77.54 o 
  -7  39   3       38.70      -17.71     72.28 o 
  -6  39   3      678.52      812.72     99.68 o 
  -5  39   3      118.76       32.82     56.29 o 
  -4  39   3       74.89       81.10     56.14 o 
  -3  39   3      206.98      126.69     56.78 o 
  -2  39   3       21.90       10.24     50.41 o 
  -1  39   3       53.15       77.81     43.97 o 
   0  39   3       23.51        9.73     51.72 o 
   1  39   3       12.80      -29.85     50.99 o 
   2  39   3       39.38       -7.09     48.74 o 
   3  39   3       41.71        2.40     52.91 o 
   4  39   3      441.59      487.46     85.43 o 
   5  39   3      134.09      137.64     70.85 o 
   6  39   3       80.01       85.88     76.20 o 
   7  39   3       71.22      -56.42     66.94 o 
  -6  40   3       76.79      129.50     74.78 o 
  -5  40   3      145.08      136.48     61.74 o 
  -4  40   3       74.02      118.56     59.10 o 
  -3  40   3       23.74      -15.09     52.91 o 
  -2  40   3       80.90        2.72     70.27 o 
  -1  40   3      450.73      519.21     73.43 o 
   0  40   3       53.16      103.65     58.73 o 
   1  40   3       66.66        4.45     55.50 o 
   2  40   3       38.73       50.58     55.84 o 
   3  40   3      261.22      270.64     63.31 o 
   4  40   3       91.29       15.55     82.05 o 
   5  40   3      325.54      337.23     77.83 o 
   6  40   3      202.05      238.52    114.87 o 
  -5  41   3       74.93        4.28     58.04 o 
  -4  41   3      151.73      187.01     60.62 o 
  -3  41   3       63.12       78.88     56.99 o 
  -2  41   3       14.41      -27.77     52.91 o 
  -1  41   3      637.81      569.88    100.56 o 
   0  41   3       62.99       44.31     56.29 o 
   1  41   3      131.56       94.18     56.99 o 
   2  41   3       35.48        6.07     55.50 o 
   3  41   3       54.02      -53.71     53.71 o 
   4  41   3       38.51       41.69     69.62 o 
   5  41   3      153.08      220.36    103.93 o 
  -3  42   3       49.95      110.69     60.26 o 
  -2  42   3      162.47       54.89     65.80 o 
  -1  42   3      262.02      352.20     94.70 o 
   0  42   3       50.98       65.86     56.14 o 
   1  42   3      244.88      266.48     65.61 o 
   2  42   3       84.81       90.80     60.26 o 
   3  42   3       14.72       48.25     71.85 o 
 -18   0   4        0.25      -32.82     82.05 o 
 -17   0   4       20.79      -60.17     71.11 o 
 -16   0   4        3.50       -5.47     54.15 o 
 -15   0   4        4.45        5.47     50.28 o 
 -14   0   4      876.58      998.44     82.55 o 
 -13   0   4       80.98       65.40     44.35 o 
 -12   0   4       76.60      149.86     42.02 o 
 -11   0   4     1030.52      995.54    120.34 o 
 -10   0   4       68.38       98.46     54.70 o 
  -9   0   4      114.11      191.45     54.70 o 
  -8   0   4      275.44      251.62     36.59 o 
  -7   0   4     8163.91     8002.74    452.54 o 
  -6   0   4     4039.05     3819.59    220.47 o 
  -5   0   4     2542.25     2513.04    148.88 o 
  -4   0   4     1113.09     1574.76     98.57 o 
  -3   0   4      962.51      948.87     65.75 o 
  -2   0   4    23769.22    25664.78   1084.53 o 
  -1   0   4     2108.36     1538.96     68.39 o 
   0   0   4    57497.98    62405.83   2631.89 o 
   1   0   4       67.42       63.50      8.20 o 
   2   0   4     8004.83     9028.92    360.89 o 
   3   0   4    48092.62    46694.46   1859.55 o 
   4   0   4     3982.57     5900.83    322.73 o 
   5   0   4      106.88      104.83     14.49 o 
   6   0   4      321.72      333.48     24.07 o 
   7   0   4      241.42      403.93     28.07 o 
   8   0   4     1834.85     2346.17    112.28 o 
   9   0   4      192.03      207.73     23.17 o 
  10   0   4       20.85       47.30     32.82 o 
  11   0   4        6.38       -9.21     36.59 o 
  12   0   4        6.93       13.67     38.68 o 
  13   0   4      597.71      508.71     82.05 o 
  14   0   4       90.32      175.04     71.11 o 
  15   0   4       73.62       65.64     71.11 o 
  16   0   4      326.60      366.49     87.52 o 
  17   0   4       91.94      202.39     92.99 o 
  18   0   4      158.29      180.51     92.99 o 
 -18   1   4        5.36      -61.89     61.89 o 
 -17   1   4       25.43       31.69     55.98 o 
 -16   1   4       72.06       20.27     43.99 o 
 -15   1   4       71.85       45.44     35.24 o 
 -14   1   4      233.80      260.51     37.41 o 
 -13   1   4      149.05      160.75     34.11 o 
 -12   1   4      542.97      530.00     47.37 o 
 -11   1   4      375.50      388.87     47.59 o 
 -10   1   4     1850.03     1921.58    129.18 o 
  -9   1   4     1115.54     1008.21     92.99 o 
  -8   1   4      402.86      649.05     77.37 o 
  -7   1   4      886.63      762.38     63.73 o 
  -6   1   4     3259.65     4427.32    181.09 o 
  -5   1   4     3572.54     3232.83    351.99 o 
  -4   1   4    13875.07    14068.05    528.32 o 
  -3   1   4     1315.27      893.63     36.70 o 
  -2   1   4    14571.82    14979.01    504.05 o 
  -1   1   4       89.55       72.04      9.10 o 
   0   1   4    58033.18    60820.03   1650.89 o 
   1   1   4     1425.03     1242.90     33.36 o 
   2   1   4    23552.93    23401.34    657.16 o 
   3   1   4      522.31     1036.29     48.36 o 
   4   1   4    87522.01    89978.05   2376.24 o 
   5   1   4      991.09      966.91    148.11 o 
   6   1   4      626.64      518.55    122.09 o 
   7   1   4     5363.84     4371.63    119.79 o 
   8   1   4     2510.66     2511.94     71.89 o 
   9   1   4      630.69      610.23     27.21 o 
  10   1   4     1303.10     1336.17     82.11 o 
  11   1   4       31.31      -25.22     25.22 o 
  12   1   4      379.70      510.28     44.21 o 
  13   1   4      483.33      409.96    131.28 o 
  14   1   4       97.33      111.68     45.93 o 
  15   1   4      338.86      348.59     90.25 o 
  16   1   4       22.44       35.55     50.28 o 
  17   1   4      186.14      187.01     61.52 o 
  18   1   4      188.28      238.04    139.48 o 
 -18   2   4       27.25       -2.73     61.89 o 
 -17   2   4        6.10      -16.41     58.02 o 
 -16   2   4       62.59       61.01     43.47 o 
 -15   2   4       24.76       68.18     36.02 o 
 -14   2   4      818.90      815.49     52.44 o 
 -13   2   4     1041.18     1025.79     58.63 o 
 -12   2   4       11.74       -0.20     28.23 o 
 -11   2   4     2244.24     2209.09    167.79 o 
 -10   2   4     3779.38     4292.96    255.19 o 
  -9   2   4      401.80      218.38     34.81 o 
  -8   2   4     3564.81     3832.17    271.29 o 
  -7   2   4     3176.94     3475.78    184.75 o 
  -6   2   4      607.72      636.64     71.06 o 
  -5   2   4     2997.18     2660.26    110.64 o 
  -4   2   4     5497.21     6966.42    236.83 o 
  -3   2   4     2646.76     1502.17     71.71 o 
  -2   2   4   115508.19   122529.01   4543.54 o 
  -1   2   4     1339.28      897.36     37.22 o 
   0   2   4     6556.35     5949.23    180.60 o 
   1   2   4      386.51      447.18     46.68 o 
   2   2   4    27335.18    23719.84    667.84 o 
   3   2   4     1669.05     1552.32     47.96 o 
   4   2   4    74895.98    77101.82   2161.73 o 
   5   2   4    14114.02    13326.78    353.55 o 
   6   2   4      890.21     1260.71    116.80 o 
   7   2   4     1572.84     1432.43    259.35 o 
   8   2   4     1206.48     1407.97    118.64 o 
   9   2   4     1025.31      969.45     52.39 o 
  10   2   4      412.33      377.39     28.44 o 
  11   2   4      295.94      239.47     35.53 o 
  12   2   4      453.87      473.67     42.03 o 
  13   2   4      144.97      148.88     51.96 o 
  14   2   4       59.39       95.40     48.23 o 
  15   2   4      463.02      530.25     65.75 o 
  16   2   4       56.93       83.47     52.11 o 
  17   2   4       33.26       27.35     54.15 o 
  18   2   4      122.47      153.00     67.60 o 
 -18   3   4        1.23      -53.97     57.63 o 
 -17   3   4        7.60      -14.99     52.11 o 
 -16   3   4       45.22      -36.30     40.81 o 
 -15   3   4       82.47       87.64     36.02 o 
 -14   3   4      115.94      122.08     35.40 o 
 -13   3   4      458.40      435.74     35.08 o 
 -12   3   4      775.68      753.40     46.79 o 
 -11   3   4      898.13      920.82     69.18 o 
 -10   3   4     5602.18     5863.66    342.29 o 
  -9   3   4     2645.03     1963.33    125.81 o 
  -8   3   4    14439.86    16058.47    734.73 o 
  -7   3   4     3196.34     3683.70    323.71 o 
  -6   3   4      323.60      349.37     33.16 o 
  -5   3   4     2136.06     1559.76    100.34 o 
  -4   3   4     8982.06    10661.72    360.64 o 
  -3   3   4     4790.70     3598.80    124.58 o 
  -2   3   4    62774.02    62219.32   2094.57 o 
  -1   3   4       73.42       66.23     12.64 o 
   0   3   4    11951.07    13199.74    492.91 o 
   1   3   4     2400.27     1942.86     59.59 o 
   2   3   4     8233.25     9733.65    307.44 o 
   3   3   4     2336.88     1981.34    225.48 o 
   4   3   4    80006.80    84324.64   2365.25 o 
   5   3   4     1791.47     1737.06     83.22 o 
   6   3   4     4418.51     5161.95    139.91 o 
   7   3   4       41.06       58.98     22.26 o 
   8   3   4      106.62      127.53     13.08 o 
   9   3   4      133.51      141.50     18.86 o 
  10   3   4      468.94      536.97     26.48 o 
  11   3   4      623.40      457.28     41.06 o 
  12   3   4      141.13       78.40     34.74 o 
  13   3   4     1824.17     1373.34     78.59 o 
  14   3   4      163.09      212.14     52.11 o 
  15   3   4      382.93      425.56     68.37 o 
  16   3   4        8.08       32.82     50.28 o 
  17   3   4       22.71      179.66     61.52 o 
  18   3   4      107.10      154.13     76.58 o 
 -18   4   4       24.71       -5.47     58.02 o 
 -17   4   4       17.96       83.07     47.16 o 
 -16   4   4       77.07       26.84     42.87 o 
 -15   4   4       35.77       51.69     39.69 o 
 -14   4   4       82.25       81.80     28.74 o 
 -13   4   4      471.59      428.18     38.68 o 
 -12   4   4      404.37      461.92     47.37 o 
 -11   4   4      156.96      213.75     36.75 o 
 -10   4   4     1302.02     1402.94    185.98 o 
  -9   4   4     5184.05     4858.34    276.14 o 
  -8   4   4     4477.76     3778.56    180.94 o 
  -7   4   4       72.60      269.90     83.36 o 
  -6   4   4      780.14      804.71     68.69 o 
  -5   4   4     1911.59     1757.88     77.16 o 
  -4   4   4    11676.69    13028.94    440.93 o 
  -3   4   4     1336.17     1236.85    186.80 o 
  -2   4   4    27669.74    26906.30   1003.36 o 
  -1   4   4     5750.35     4296.87    164.39 o 
   0   4   4    67582.47    66134.49   1972.18 o 
   1   4   4     2149.13     1596.95     49.99 o 
   2   4   4     8607.58    10198.40    363.52 o 
   3   4   4     3789.14     3866.60    256.06 o 
   4   4   4    14896.51    15984.18    450.69 o 
   5   4   4     7783.38     7476.94    211.82 o 
   6   4   4     5438.44     5830.77    662.99 o 
   7   4   4      943.70      782.08     82.75 o 
   8   4   4     6562.07     7016.75    244.12 o 
   9   4   4     1014.28      915.59     33.39 o 
  10   4   4      150.89      185.64     18.98 o 
  11   4   4      883.76      885.47     54.48 o 
  12   4   4      605.28      655.92     50.33 o 
  13   4   4      133.96      168.28     66.06 o 
  14   4   4      335.97      358.59     52.11 o 
  15   4   4      552.62      465.21     61.89 o 
  16   4   4       10.82      -20.87     52.11 o 
  17   4   4      124.08      165.51     59.86 o 
  18   4   4      209.78      191.92     67.60 o 
 -18   5   4        5.69      -43.76     61.89 o 
 -17   5   4        7.15       71.52     47.46 o 
 -16   5   4      121.55       98.33     52.83 o 
 -15   5   4       97.45      -14.37     37.63 o 
 -14   5   4       59.71       87.28     29.11 o 
 -13   5   4      386.22      293.92     32.13 o 
 -12   5   4     1338.05     1432.07     72.36 o 
 -11   5   4     1011.94      895.21     77.80 o 
 -10   5   4    11315.04    11660.28    660.56 o 
  -9   5   4     1902.37     2295.70    267.28 o 
  -8   5   4      212.71      241.97     30.64 o 
  -7   5   4     2504.63     2778.09    135.73 o 
  -6   5   4     4561.90     4921.31    229.47 o 
  -5   5   4     4258.85     3013.97    251.62 o 
  -4   5   4      515.67      317.64     21.51 o 
  -3   5   4      584.08      697.95     38.48 o 
  -2   5   4    36646.91    34733.22   1160.22 o 
  -1   5   4     5986.24     5495.97    233.16 o 
   0   5   4    27574.90    32885.05   1391.92 o 
   1   5   4    15584.37    14126.01    383.50 o 
   2   5   4     9444.64     9363.73    521.93 o 
   3   5   4     5919.30     4810.83    204.85 o 
   4   5   4    12406.58    11798.28    332.63 o 
   5   5   4     6186.50     5867.46    185.78 o 
   6   5   4    16134.22    16022.13    452.78 o 
   7   5   4     2843.51     2657.28    110.95 o 
   8   5   4     1429.06     1468.14    153.92 o 
   9   5   4     1441.01     1433.22    128.55 o 
  10   5   4       99.91      131.64     19.25 o 
  11   5   4      698.51      758.11     91.02 o 
  12   5   4      100.05       39.14     34.45 o 
  13   5   4      469.32      334.61     56.95 o 
  14   5   4      287.68      308.53     84.78 o 
  15   5   4      261.09      247.81     55.98 o 
  16   5   4       44.85       48.22     52.11 o 
  17   5   4      142.67      226.20     65.41 o 
  18   5   4       60.26      137.74    109.40 o 
 -18   6   4       18.76      -20.55     63.73 o 
 -17   6   4      130.41      132.86     50.33 o 
 -16   6   4      149.39      135.61     46.24 o 
 -15   6   4      275.54      334.00     49.22 o 
 -14   6   4      171.50      176.11     30.51 o 
 -13   6   4      168.86      153.58     30.13 o 
 -12   6   4     2311.65     2036.04     90.86 o 
 -11   6   4      812.10      571.93     98.71 o 
 -10   6   4      660.77      691.85     42.53 o 
  -9   6   4     1879.90     1941.11    232.25 o 
  -8   6   4     4270.21     4561.37    331.49 o 
  -7   6   4     1591.46     1752.01    199.46 o 
  -6   6   4     3852.39     4666.12    219.39 o 
  -5   6   4     4372.71     3884.33    197.53 o 
  -4   6   4     1821.79     1833.59     66.56 o 
  -3   6   4     1270.67     1208.53    157.37 o 
  -2   6   4    25887.58    27669.54    930.17 o 
  -1   6   4     1956.06     1834.18     66.53 o 
   0   6   4    43268.70    45812.14   1572.94 o 
   1   6   4     5735.75     4913.39    212.54 o 
   2   6   4    37380.62    36974.56   1064.87 o 
   3   6   4      705.52      821.65     90.01 o 
   4   6   4    10756.39    11123.65    314.89 o 
   5   6   4     2017.44     1852.26    266.05 o 
   6   6   4      275.12      217.97     39.85 o 
   7   6   4      643.39      567.03     23.13 o 
   8   6   4     5261.36     5656.38    154.10 o 
   9   6   4      320.84      334.16     46.96 o 
  10   6   4      412.78      503.42     42.81 o 
  11   6   4      313.10      283.49     31.58 o 
  12   6   4      334.27      340.53     39.92 o 
  13   6   4      248.10      251.85     45.18 o 
  14   6   4       90.75       82.04     37.63 o 
  15   6   4      218.96      254.48     55.98 o 
  16   6   4      137.19      157.92     59.86 o 
  17   6   4       56.74      142.75     68.37 o 
  18   6   4       53.81       63.59     61.52 o 
 -18   7   4       72.91       41.42     52.57 o 
 -17   7   4       14.82       43.33     47.96 o 
 -16   7   4      171.82      134.66     47.21 o 
 -15   7   4      170.94      128.65     43.99 o 
 -14   7   4       35.01       -1.40     30.70 o 
 -13   7   4      454.34      362.57     35.05 o 
 -12   7   4      228.18      257.02     30.90 o 
 -11   7   4     1625.47     1485.57    107.55 o 
 -10   7   4     9217.09     8895.78    345.47 o 
  -9   7   4     1190.19     1215.72     71.25 o 
  -8   7   4     6330.42     7214.35    335.51 o 
  -7   7   4      197.43      197.03     26.45 o 
  -6   7   4     9889.22    10138.41    465.24 o 
  -5   7   4     1893.46     1785.86     91.48 o 
  -4   7   4    13229.26    14549.84    491.26 o 
  -3   7   4     4181.40     3805.23    131.78 o 
  -2   7   4    50700.93    50986.62   1710.99 o 
  -1   7   4     1412.81     1156.29     57.10 o 
   0   7   4    29767.03    32053.70    988.29 o 
   1   7   4    25699.37    24191.30    724.11 o 
   2   7   4    27562.02    28958.14    932.76 o 
   3   7   4     3718.22     3348.25    108.18 o 
   4   7   4     9700.34    11152.32    637.90 o 
   5   7   4     1626.41     1980.35     72.95 o 
   6   7   4     4672.61     4746.17    137.02 o 
   7   7   4      682.27      737.81     29.51 o 
   8   7   4     2238.50     2353.30     95.81 o 
   9   7   4      844.44     1050.61     41.30 o 
  10   7   4      144.18       88.81     24.39 o 
  11   7   4        8.83       25.71     24.97 o 
  12   7   4       39.91       19.59     33.58 o 
  13   7   4      877.11      835.22    101.46 o 
  14   7   4       78.92      139.63     47.09 o 
  15   7   4      288.58      296.71    106.66 o 
  16   7   4      149.96        2.43     51.96 o 
  17   7   4       42.92       54.70     55.98 o 
  18   7   4      142.27      188.20     73.84 o 
 -18   8   4       61.69        7.15     52.40 o 
 -17   8   4      172.16      106.71     47.96 o 
 -16   8   4      174.02      126.67     45.79 o 
 -15   8   4       35.10      -23.71     39.39 o 
 -14   8   4      214.76      165.07     34.46 o 
 -13   8   4      180.22      222.49     78.04 o 
 -12   8   4       40.02       55.00     27.21 o 
 -11   8   4      458.97      485.32     45.79 o 
 -10   8   4       15.30       17.68     23.47 o 
  -9   8   4       75.54      101.87     30.00 o 
  -8   8   4      932.53     1003.99     63.76 o 
  -7   8   4     1615.45     1587.47     84.18 o 
  -6   8   4    39298.36    43554.45   1977.48 o 
  -5   8   4     1489.39     1138.71    126.57 o 
  -4   8   4     3739.98     3644.71    234.49 o 
  -3   8   4     2716.95     2610.22    101.81 o 
  -2   8   4     9026.76    10501.75    736.44 o 
  -1   8   4     3207.56     2524.23     88.92 o 
   0   8   4    26314.28    27620.90    826.29 o 
   1   8   4       32.96      182.11     45.79 o 
   2   8   4     1687.64     1776.36     83.17 o 
   3   8   4      641.41      545.54     25.36 o 
   4   8   4    24260.51    24243.66    755.12 o 
   5   8   4        1.94       21.13     12.36 o 
   6   8   4     1391.50     1378.90     46.89 o 
   7   8   4      875.03      854.28     33.22 o 
   8   8   4      409.74      435.80     20.46 o 
   9   8   4     1831.25     1902.08     99.48 o 
  10   8   4     1362.26     1343.23     64.56 o 
  11   8   4      198.56      160.66     28.62 o 
  12   8   4      168.12      224.42     32.48 o 
  13   8   4     1065.12     1063.93     67.47 o 
  14   8   4      126.37       63.99     37.63 o 
  15   8   4        9.09      -46.41     46.41 o 
  16   8   4      185.69      154.10     55.98 o 
  17   8   4       83.28      148.93     59.86 o 
  18   8   4      297.77      450.54    136.75 o 
 -18   9   4      171.23      209.78     55.73 o 
 -17   9   4       50.60       35.15     48.36 o 
 -16   9   4      247.93      215.24     53.70 o 
 -15   9   4      221.66      149.06     38.77 o 
 -14   9   4      155.35       54.70     34.66 o 
 -13   9   4      236.89      304.09     34.14 o 
 -12   9   4     1388.25     1352.01     63.07 o 
 -11   9   4      667.96      672.24     51.51 o 
 -10   9   4      271.54      349.09     37.11 o 
  -9   9   4     3471.39     3419.45    137.31 o 
  -8   9   4     1834.58     2123.93    108.66 o 
  -7   9   4     1678.58     1196.94     95.72 o 
  -6   9   4     1418.74     1430.85     94.66 o 
  -5   9   4     1767.68     1169.92     79.22 o 
  -4   9   4      281.09      269.68     18.75 o 
  -3   9   4       48.68       52.54     15.00 o 
  -2   9   4      995.39     1288.10    141.20 o 
  -1   9   4     1517.11     1646.61     82.11 o 
   0   9   4    38716.55    39275.82   1267.57 o 
   1   9   4     3969.63     3565.53    145.41 o 
   2   9   4     1128.30      983.11    120.19 o 
   3   9   4     1930.53     1884.69     65.94 o 
   4   9   4    15147.97    16689.22    520.15 o 
   5   9   4     1497.42     1310.29     49.61 o 
   6   9   4     4760.98     5439.82    157.02 o 
   7   9   4      296.55      397.18     20.79 o 
   8   9   4     4422.28     4929.38    135.23 o 
   9   9   4      231.07      302.68     25.55 o 
  10   9   4     1157.52     1187.53     61.09 o 
  11   9   4      288.14      238.79     30.51 o 
  12   9   4      200.44      362.00     51.32 o 
  13   9   4     1030.56      972.72     67.26 o 
  14   9   4      125.58      134.16     41.77 o 
  15   9   4      126.99       83.92     42.03 o 
  16   9   4      124.59      215.84     55.98 o 
  17   9   4      202.94      130.60     92.99 o 
  18   9   4      141.93      243.41     69.62 o 
 -18  10   4       83.86       74.15     53.50 o 
 -17  10   4       56.41       55.20     45.19 o 
 -16  10   4       56.66       38.66     45.19 o 
 -15  10   4      282.09      334.47     43.41 o 
 -14  10   4      124.20       78.31     36.54 o 
 -13  10   4      604.28      711.45     44.15 o 
 -12  10   4      732.53      736.85     43.40 o 
 -11  10   4     1469.03     1468.48     86.85 o 
 -10  10   4     5991.39     5937.73    230.68 o 
  -9  10   4     3729.38     3553.19    141.73 o 
  -8  10   4      459.39      453.11     37.02 o 
  -7  10   4     1885.47     1942.41     99.36 o 
  -6  10   4      561.64      476.45     46.49 o 
  -5  10   4     1099.99      793.03     61.52 o 
  -4  10   4    13727.55    15168.77    690.55 o 
  -3  10   4     2555.95     1960.35    331.84 o 
  -2  10   4    26376.99    26351.89   1402.99 o 
  -1  10   4     1498.84     1420.39     60.14 o 
   0  10   4     8094.23     8554.14    278.45 o 
   1  10   4      168.02      198.70     26.43 o 
   2  10   4     4030.47     4013.46    119.20 o 
   3  10   4     1043.14     1033.15     52.03 o 
   4  10   4     7989.81     7874.83    230.74 o 
   5  10   4     3648.27     3880.48    126.19 o 
   6  10   4     2616.31     2920.18     99.48 o 
   7  10   4     2026.46     2166.75     67.86 o 
   8  10   4     4077.52     4377.47    121.61 o 
   9  10   4     1552.61     1482.59    129.42 o 
  10  10   4     1654.56     1594.31     71.97 o 
  11  10   4      579.33      606.81     82.90 o 
  12  10   4     1900.34     1614.49     76.24 o 
  13  10   4      270.21      179.24     45.42 o 
  14  10   4        8.39       32.83     37.63 o 
  15  10   4      110.31       64.06     41.58 o 
  16  10   4      134.59      191.10     73.84 o 
  17  10   4       43.97        3.71     59.11 o 
  18  10   4      453.36      572.62     84.78 o 
 -18  11   4       72.28      112.20     53.50 o 
 -17  11   4      137.38       77.89     51.52 o 
 -16  11   4       97.90       73.48     44.77 o 
 -15  11   4       49.82       47.80     35.89 o 
 -14  11   4       63.30       38.92     35.24 o 
 -13  11   4        1.24       74.93     32.65 o 
 -12  11   4     3559.05     3250.14    181.15 o 
 -11  11   4      387.57      450.38     58.42 o 
 -10  11   4      666.87      813.44     79.56 o 
  -9  11   4      138.09      128.91     49.85 o 
  -8  11   4     9550.42    10164.04    383.77 o 
  -7  11   4      201.86      407.77    119.20 o 
  -6  11   4     3551.87     3030.34    145.90 o 
  -5  11   4      625.22      530.61    224.27 o 
  -4  11   4     5177.18     5615.35    260.79 o 
  -3  11   4     5959.98     5298.28    201.70 o 
  -2  11   4    10721.42    11604.95    434.65 o 
  -1  11   4      911.32      835.98     40.47 o 
   0  11   4     8787.01     9356.18    303.92 o 
   1  11   4     7100.97     6519.39    213.69 o 
   2  11   4     3305.01     3203.99     96.24 o 
   3  11   4     3304.61     2865.92     87.73 o 
   4  11   4     1300.12     1574.39    143.76 o 
   5  11   4      900.02      920.53     42.40 o 
   6  11   4      624.18      770.55    140.54 o 
   7  11   4      361.36      335.91     18.95 o 
   8  11   4      463.13      515.46     39.46 o 
   9  11   4     1796.55     1795.73     85.60 o 
  10  11   4        3.26       54.38     28.33 o 
  11  11   4     2010.21     1910.97    112.11 o 
  12  11   4      286.92      273.87     45.79 o 
  13  11   4     1162.56     1005.33     58.42 o 
  14  11   4      138.77       65.52     41.58 o 
  15  11   4      180.01      108.51     41.77 o 
  16  11   4       27.69       31.06     62.90 o 
  17  11   4       15.36       23.93     61.52 o 
  18  11   4      111.37      109.40     65.75 o 
 -18  12   4      169.65      258.66     92.46 o 
 -17  12   4       36.94       16.26     50.33 o 
 -16  12   4      740.36      633.39     62.66 o 
 -15  12   4       26.69       -4.85     37.56 o 
 -14  12   4      645.96      631.66     48.86 o 
 -13  12   4      225.05      317.86     55.27 o 
 -12  12   4      332.29      348.17     34.25 o 
 -11  12   4      425.02      398.23     48.95 o 
 -10  12   4     1420.09     1407.87     89.82 o 
  -9  12   4     2024.83     1747.38     77.59 o 
  -8  12   4     5249.32     5218.97    202.29 o 
  -7  12   4      449.49      503.80     39.31 o 
  -6  12   4     1272.29     1373.38     76.26 o 
  -5  12   4      547.47      555.23     38.58 o 
  -4  12   4     2841.14     3051.49    147.98 o 
  -3  12   4     3805.47     3723.78    176.69 o 
  -2  12   4    11005.41    12079.73    451.32 o 
  -1  12   4      834.55      764.36     39.30 o 
   0  12   4     9990.52     9986.40    524.75 o 
   1  12   4     2813.07     2964.66    110.47 o 
   2  12   4     1475.50     1494.39     54.57 o 
   3  12   4     3199.33     3236.51     97.63 o 
   4  12   4     2497.32     2345.53    108.86 o 
   5  12   4       53.74       19.31     12.66 o 
   6  12   4     2125.86     2403.60     76.94 o 
   7  12   4      202.95      246.53     17.12 o 
   8  12   4     4755.04     5772.51    171.54 o 
   9  12   4      329.10      395.41     69.14 o 
  10  12   4     1243.56     1262.88     71.85 o 
  11  12   4     2335.44     2083.06    130.77 o 
  12  12   4      666.34      642.46     44.50 o 
  13  12   4      147.83      138.71     33.78 o 
  14  12   4       75.43       28.77     36.30 o 
  15  12   4      186.00      139.28     44.95 o 
  16  12   4        0.80       -1.38     43.99 o 
  17  12   4      284.81      350.67     71.48 o 
 -17  13   4      104.85      152.43     52.18 o 
 -16  13   4      907.72      822.13     84.19 o 
 -15  13   4       19.69       27.13     51.32 o 
 -14  13   4      801.07      748.82     53.91 o 
 -13  13   4     2485.99     2367.00    104.19 o 
 -12  13   4        1.72       10.16     27.39 o 
 -11  13   4     1005.61      940.88     55.27 o 
 -10  13   4     1003.37     1114.79     69.16 o 
  -9  13   4      770.92      806.43     45.05 o 
  -8  13   4      784.63      920.13     66.32 o 
  -7  13   4     1800.67     1863.30     78.27 o 
  -6  13   4     2396.47     2523.12    112.11 o 
  -5  13   4      458.04      613.69     75.82 o 
  -4  13   4     2388.28     2404.95    214.46 o 
  -3  13   4     3455.80     2913.38    139.99 o 
  -2  13   4     5035.92     5071.82    305.30 o 
  -1  13   4       16.10       -6.59     16.06 o 
   0  13   4    19395.42    21247.89    688.12 o 
   1  13   4      639.68      653.50     67.57 o 
   2  13   4    17810.54    20299.76    726.86 o 
   3  13   4    26964.88    26737.06    725.27 o 
   4  13   4     3815.58     3439.30    106.41 o 
   5  13   4      380.52      575.37     61.37 o 
   6  13   4     2521.47     2667.34     84.48 o 
   7  13   4       82.63       87.96     17.37 o 
   8  13   4     3378.49     3827.90    151.59 o 
   9  13   4      128.46      140.48     26.11 o 
  10  13   4      491.76      493.17     51.07 o 
  11  13   4       27.13       18.49     42.82 o 
  12  13   4      470.31      400.76     73.05 o 
  13  13   4      605.44      424.54     41.52 o 
  14  13   4      764.46      712.43     59.62 o 
  15  13   4      119.84       63.12     43.47 o 
  16  13   4       31.76        5.92     43.99 o 
  17  13   4       20.00      109.40    125.81 o 
 -17  14   4      354.69      370.20     75.35 o 
 -16  14   4      868.06     1065.30     76.05 o 
 -15  14   4        5.18      -26.29     38.93 o 
 -14  14   4      648.77      599.17     48.35 o 
 -13  14   4      334.19      472.29    115.81 o 
 -12  14   4      555.77      557.96     41.57 o 
 -11  14   4      171.86      159.17     31.67 o 
 -10  14   4      457.13      398.84     39.48 o 
  -9  14   4      323.15      302.75     26.00 o 
  -8  14   4     1663.43     1776.43    113.69 o 
  -7  14   4     1830.62     1836.06     78.27 o 
  -6  14   4     3191.32     3354.17    154.26 o 
  -5  14   4     2060.92     1765.54     91.15 o 
  -4  14   4      408.14      437.60     61.89 o 
  -3  14   4      804.06      545.96     45.93 o 
  -2  14   4    27299.32    27948.73   1268.65 o 
  -1  14   4      668.24      577.35     40.40 o 
   0  14   4     3950.10     4385.21    152.44 o 
   1  14   4      608.30      526.50    126.32 o 
   2  14   4    26381.96    29968.68    929.99 o 
   3  14   4     2718.67     2888.85    221.08 o 
   4  14   4      778.12      858.94     33.56 o 
   5  14   4     2045.31     2106.56     67.76 o 
   6  14   4      556.22      599.78     26.91 o 
   7  14   4      111.07       78.06     18.11 o 
   8  14   4      205.96      243.87     27.07 o 
   9  14   4      266.08      189.00     28.14 o 
  10  14   4      388.07      479.05     37.22 o 
  11  14   4     1377.62     1362.41     82.79 o 
  12  14   4     1656.48     1614.83     78.61 o 
  13  14   4      181.61      178.71     35.03 o 
  14  14   4       21.67       43.50     39.39 o 
  15  14   4      215.89      210.82     62.48 o 
  16  14   4      196.48      182.14     49.74 o 
  17  14   4      608.72      737.22     80.13 o 
 -17  15   4       50.29       54.70     69.62 o 
 -16  15   4       88.25      133.10     50.53 o 
 -15  15   4      240.69      196.57     53.50 o 
 -14  15   4       10.50       28.85     36.14 o 
 -13  15   4       58.09       74.74     33.74 o 
 -12  15   4      147.67      171.42     33.12 o 
 -11  15   4      278.65      248.93     31.21 o 
 -10  15   4      726.53      664.93     42.90 o 
  -9  15   4      282.72      327.22     31.97 o 
  -8  15   4       31.82       35.94     19.93 o 
  -7  15   4     1078.77      937.40     47.74 o 
  -6  15   4       59.02      254.13     41.84 o 
  -5  15   4      409.18      271.56     35.39 o 
  -4  15   4     1859.54     1696.55     89.33 o 
  -3  15   4     2394.15     2314.21    116.28 o 
  -2  15   4    67415.95    73717.67   3340.34 o 
  -1  15   4      193.75      209.08     26.20 o 
   0  15   4      253.50      249.42     19.30 o 
   1  15   4     7786.69     7849.92    344.51 o 
   2  15   4    12763.90    14614.87    439.33 o 
   3  15   4     1314.17     1201.93     96.22 o 
   4  15   4     1463.47     1760.77     84.40 o 
   5  15   4      114.44      110.68     44.63 o 
   6  15   4      702.82      708.55     34.51 o 
   7  15   4      352.51      383.60     25.58 o 
   8  15   4      130.98      197.02     33.95 o 
   9  15   4      552.45      575.43     78.48 o 
  10  15   4     1099.05     1064.42     56.45 o 
  11  15   4      927.82      912.92     52.22 o 
  12  15   4      774.37      719.69     47.84 o 
  13  15   4      300.36      290.63     41.64 o 
  14  15   4      102.26       16.05     40.99 o 
  15  15   4      290.37      312.55     50.40 o 
  16  15   4       15.25      -43.08     43.08 o 
  17  15   4       37.63       35.79     67.60 o 
 -17  16   4      248.57      282.06     75.35 o 
 -16  16   4      134.46      104.16     51.31 o 
 -15  16   4       13.00       12.45     47.46 o 
 -14  16   4      105.52       33.58     46.24 o 
 -13  16   4      327.59      320.67     40.43 o 
 -12  16   4     1060.14     1094.71     59.30 o 
 -11  16   4       56.70       11.47     33.26 o 
 -10  16   4      335.80      303.36     45.19 o 
  -9  16   4      117.69       98.30     36.75 o 
  -8  16   4      324.48      423.41     49.74 o 
  -7  16   4       12.56       15.66     21.89 o 
  -6  16   4     5206.78     5767.75    271.12 o 
  -5  16   4      388.54      412.13     66.20 o 
  -4  16   4     1594.63     1497.83     82.89 o 
  -3  16   4     4775.36     4752.15    403.25 o 
  -2  16   4     8354.79     9055.45    416.01 o 
  -1  16   4     1010.81     1340.73    107.15 o 
   0  16   4     5429.72     6640.75    237.38 o 
   1  16   4     3018.48     2748.02    133.68 o 
   2  16   4     1819.28     1906.31     91.59 o 
   3  16   4      256.74      236.04     21.96 o 
   4  16   4     2735.48     3227.75    129.31 o 
   5  16   4     3003.89     3198.10    109.91 o 
   6  16   4      362.05      392.67     31.06 o 
   7  16   4       97.23       62.87     18.83 o 
   8  16   4       93.86       53.92     22.76 o 
   9  16   4     1440.73     1526.38    163.50 o 
  10  16   4      512.94      463.39     37.99 o 
  11  16   4      697.84      622.80     53.12 o 
  12  16   4      105.75      131.67     33.33 o 
  13  16   4      511.53      473.06     42.27 o 
  14  16   4        4.83      -37.73     37.73 o 
  15  16   4       95.49       64.32     55.98 o 
  16  16   4      124.37      123.07     61.89 o 
  17  16   4      142.49      149.76     70.85 o 
 -17  17   4       28.09       64.90     71.48 o 
 -16  17   4      160.29      100.92     52.57 o 
 -15  17   4      317.62      240.46     53.50 o 
 -14  17   4      170.66      148.68     50.33 o 
 -13  17   4      490.49      494.87     57.51 o 
 -12  17   4      597.71      532.53     75.61 o 
 -11  17   4     1355.08     1312.97     73.65 o 
 -10  17   4       36.05       11.57     35.70 o 
  -9  17   4      681.22      676.56     56.67 o 
  -8  17   4      146.32      163.71     26.84 o 
  -7  17   4      208.11      258.41     28.53 o 
  -6  17   4     4979.65     5475.96    222.68 o 
  -5  17   4     3736.76     3789.13    157.43 o 
  -4  17   4      427.11      424.00     32.24 o 
  -3  17   4      291.26      287.40    101.16 o 
  -2  17   4     3379.06     3739.03    251.07 o 
  -1  17   4     1599.07     1808.87     81.91 o 
   0  17   4     9889.52    10997.24    438.08 o 
   1  17   4       86.53      112.95     17.16 o 
   2  17   4     2342.54     2549.32    127.42 o 
   3  17   4     4544.46     4601.59    165.06 o 
   4  17   4     1630.64     1617.87     63.20 o 
   5  17   4     1075.81     1239.87     50.27 o 
   6  17   4       75.98       51.69     17.65 o 
   7  17   4      203.44      185.42     26.94 o 
   8  17   4     1072.78     1324.32     81.62 o 
   9  17   4     2360.92     2149.03     92.06 o 
  10  17   4       79.70       18.41     28.14 o 
  11  17   4      151.83      150.11     33.84 o 
  12  17   4      366.04      403.52     45.37 o 
  13  17   4       46.31        3.16     34.73 o 
  14  17   4        2.56        9.12     57.63 o 
  15  17   4       21.02      -12.00     59.86 o 
  16  17   4       82.11      -30.33     63.03 o 
  17  17   4       99.15       80.56     63.03 o 
 -17  18   4        7.66      131.28     69.62 o 
 -16  18   4      376.76      390.22     65.07 o 
 -15  18   4      181.70      198.06     54.68 o 
 -14  18   4     1062.68      990.78     76.55 o 
 -13  18   4      232.77      180.63     49.41 o 
 -12  18   4     1083.41     1167.92     78.59 o 
 -11  18   4      919.21      915.32    115.80 o 
 -10  18   4       74.10       56.92     41.78 o 
  -9  18   4      358.13      353.93     46.05 o 
  -8  18   4      186.63      230.73     29.49 o 
  -7  18   4      115.58      176.67     27.07 o 
  -6  18   4     3390.97     3627.92    317.39 o 
  -5  18   4      856.48      994.98    208.73 o 
  -4  18   4      188.36      244.86     27.74 o 
  -3  18   4      512.24      513.52     38.69 o 
  -2  18   4     7302.04     7325.81    294.63 o 
  -1  18   4       61.77       76.94     22.03 o 
   0  18   4     1428.29     1583.48     74.19 o 
   1  18   4       59.51       52.41     15.52 o 
   2  18   4      411.98      485.94     40.57 o 
   3  18   4     1270.37     1003.44     77.37 o 
   4  18   4     2118.07     2242.94     82.42 o 
   5  18   4     1111.43      931.86     60.69 o 
   6  18   4      119.74      181.59     33.47 o 
   7  18   4       31.65       75.78     25.81 o 
   8  18   4      728.72      866.78     58.74 o 
   9  18   4      192.51      226.79     42.03 o 
  10  18   4      989.11      964.73     68.90 o 
  11  18   4      895.15     1063.47     71.41 o 
  12  18   4     1296.56     1346.99     86.90 o 
  13  18   4      341.81      333.08     50.33 o 
  14  18   4       80.28        0.25     46.24 o 
  15  18   4       68.96       35.29     59.86 o 
  16  18   4      582.80      538.50     75.35 o 
  17  18   4       10.50       22.32     70.85 o 
 -16  19   4      261.39      328.71     61.00 o 
 -15  19   4      247.12      288.97     59.84 o 
 -14  19   4      469.02      459.02     79.83 o 
 -13  19   4      299.37      284.69     51.15 o 
 -12  19   4      204.56      241.51     50.33 o 
 -11  19   4      254.88      278.49     48.36 o 
 -10  19   4     1513.64     1518.07     99.48 o 
  -9  19   4       88.18       65.55     43.81 o 
  -8  19   4     4802.52     4874.03    238.39 o 
  -7  19   4      338.13      385.84     34.80 o 
  -6  19   4     1411.60     1333.86     68.57 o 
  -5  19   4      230.61      183.28     51.32 o 
  -4  19   4     8252.59     8580.43    427.92 o 
  -3  19   4      435.93      416.49     33.26 o 
  -2  19   4     4037.23     4236.29    264.49 o 
  -1  19   4     1077.64     1041.16    108.95 o 
   0  19   4      581.91      663.30     50.91 o 
   1  19   4     7079.45     7411.44    323.86 o 
   2  19   4     1751.29     1886.24     83.78 o 
   3  19   4      674.40      720.86     70.45 o 
   4  19   4     1023.92     1379.52     95.22 o 
   5  19   4      109.32      129.92     25.66 o 
   6  19   4       54.33       69.11     24.39 o 
   7  19   4      421.52      549.55     46.53 o 
   8  19   4      420.69      485.25     46.79 o 
   9  19   4       98.56      155.35     41.58 o 
  10  19   4       24.88       85.42     40.81 o 
  11  19   4     2025.54     2081.89    115.02 o 
  12  19   4      174.53      113.05     47.37 o 
  13  19   4      424.74      447.31     57.66 o 
  14  19   4       22.06      -14.55     48.36 o 
  15  19   4      193.64      191.45     67.60 o 
  16  19   4       66.85      117.53     98.46 o 
 -16  20   4      127.03       91.17     56.85 o 
 -15  20   4       52.83      123.23     54.68 o 
 -14  20   4      199.86      277.82     53.69 o 
 -13  20   4       12.59       28.36     47.16 o 
 -12  20   4      193.28      137.84     47.16 o 
 -11  20   4     1236.79     1314.07     86.63 o 
 -10  20   4     1100.66     1210.57     68.56 o 
  -9  20   4     1239.72     1214.97    124.91 o 
  -8  20   4     3511.27     3635.81    220.88 o 
  -7  20   4      887.38      839.94     50.44 o 
  -6  20   4      771.02      868.98     51.27 o 
  -5  20   4      477.74      496.32     49.74 o 
  -4  20   4     1873.77     1787.73     84.41 o 
  -3  20   4      593.02      543.72     37.56 o 
  -2  20   4     1911.94     2329.11    133.43 o 
  -1  20   4     1755.55     1803.01     83.68 o 
   0  20   4     1113.28     1112.49     60.79 o 
   1  20   4      967.28      935.68     76.55 o 
   2  20   4      672.88      784.48     37.33 o 
   3  20   4     2643.08     2819.55    102.98 o 
   4  20   4     2628.53     2769.45    143.69 o 
   5  20   4      447.95      573.92     44.89 o 
   6  20   4      161.22      181.73     27.74 o 
   7  20   4      207.56      218.78     38.38 o 
   8  20   4     2641.95     2718.08    170.31 o 
   9  20   4      188.59      206.55     42.87 o 
  10  20   4      810.47      727.87     59.54 o 
  11  20   4      622.12      465.90     54.33 o 
  12  20   4       21.58       10.08     41.77 o 
  13  20   4       21.87      -43.99     43.99 o 
  14  20   4       54.37        9.12     50.53 o 
  15  20   4      118.48      145.12    114.87 o 
  16  20   4      144.14      169.87    131.28 o 
 -16  21   4      177.33      182.86     57.84 o 
 -15  21   4       42.46       81.30     54.33 o 
 -14  21   4      109.71      236.07     58.54 o 
 -13  21   4       62.90       40.72     47.96 o 
 -12  21   4      247.03      253.43     52.40 o 
 -11  21   4     1076.37     1278.54     83.72 o 
 -10  21   4      569.26      505.79     47.01 o 
  -9  21   4      743.03      686.58     60.00 o 
  -8  21   4      384.43      400.37     72.45 o 
  -7  21   4     2055.31     2068.09     97.55 o 
  -6  21   4       44.26       -0.41     25.61 o 
  -5  21   4      982.81     1070.47     91.59 o 
  -4  21   4    10632.33     9792.81    392.37 o 
  -3  21   4      869.22      948.33     54.19 o 
  -2  21   4     1702.32     1689.60     80.65 o 
  -1  21   4      114.67      111.33     25.87 o 
   0  21   4     1284.96     1329.82     89.22 o 
   1  21   4     1824.85     1898.25     88.53 o 
   2  21   4     2661.75     2888.40    127.47 o 
   3  21   4     5069.08     4819.98    176.59 o 
   4  21   4     1286.48     1265.48     70.27 o 
   5  21   4      506.35      750.57     80.53 o 
   6  21   4      357.68      453.15     37.37 o 
   7  21   4     2432.55     2394.34    119.72 o 
   8  21   4     1636.49     1845.90    114.05 o 
   9  21   4      164.53       43.18     38.87 o 
  10  21   4     1659.71     1695.45     98.69 o 
  11  21   4      215.37      190.00     45.79 o 
  12  21   4       35.80       80.18     44.95 o 
  13  21   4      637.29      595.16     63.00 o 
  14  21   4      101.78       37.54     50.33 o 
  15  21   4       44.06       82.93     59.86 o 
  16  21   4      141.91      133.85     65.41 o 
 -16  22   4       22.98       90.96     58.73 o 
 -15  22   4      190.99      208.69     67.24 o 
 -14  22   4       26.90      140.25     54.48 o 
 -13  22   4      226.86      203.96     51.38 o 
 -12  22   4      580.51      629.87     61.45 o 
 -11  22   4      261.93      331.35     51.15 o 
 -10  22   4       23.84       13.85     34.31 o 
  -9  22   4      100.23       76.20     35.73 o 
  -8  22   4     1301.18     1302.51     86.63 o 
  -7  22   4      884.11      827.48    112.90 o 
  -6  22   4     1571.96     1591.00     80.98 o 
  -5  22   4      727.13      690.19     45.99 o 
  -4  22   4     2036.35     1996.32    103.43 o 
  -3  22   4       31.98       54.63     25.93 o 
  -2  22   4     1506.22     1559.25     78.95 o 
  -1  22   4      967.44      904.49     54.25 o 
   0  22   4      454.35      538.28     52.90 o 
   1  22   4      365.47      429.01     37.11 o 
   2  22   4     6180.26     7007.76    302.97 o 
   3  22   4      515.28      562.81     43.70 o 
   4  22   4      616.97      555.01     62.37 o 
   5  22   4      405.03      457.18     35.64 o 
   6  22   4      818.19      807.84     48.50 o 
   7  22   4     2145.86     2482.40    126.05 o 
   8  22   4      120.76      106.54     39.02 o 
   9  22   4      598.52      578.35     52.94 o 
  10  22   4       23.63       35.24     40.81 o 
  11  22   4      821.48      888.39     67.04 o 
  12  22   4      177.41      228.87     75.86 o 
  13  22   4       36.20       32.28     57.89 o 
  14  22   4       60.94       55.06     49.41 o 
  15  22   4        6.18       61.16     63.73 o 
  16  22   4       53.62       71.11     69.62 o 
 -15  23   4       83.02        7.51     56.67 o 
 -14  23   4       47.35      -11.78     52.40 o 
 -13  23   4       16.43        0.25     48.13 o 
 -12  23   4      206.47      177.94     49.22 o 
 -11  23   4       49.82       92.96     43.99 o 
 -10  23   4       10.61      -21.88     41.00 o 
  -9  23   4       35.25       44.80     33.78 o 
  -8  23   4       86.12       96.64     55.87 o 
  -7  23   4      659.25      653.44     57.84 o 
  -6  23   4       14.98       59.21     52.11 o 
  -5  23   4      333.45      402.14     36.57 o 
  -4  23   4      951.77      843.57     53.07 o 
  -3  23   4      261.25      303.14     33.78 o 
  -2  23   4     3840.48     4286.99    241.17 o 
  -1  23   4      816.88      791.35     60.00 o 
   0  23   4     1131.86     1197.09     63.53 o 
   1  23   4     1647.82     1361.57     69.37 o 
   2  23   4     3875.40     4144.68    257.39 o 
   3  23   4      131.13      152.32     21.57 o 
   4  23   4     1495.11     1316.04     65.42 o 
   5  23   4      262.78      244.94     32.13 o 
   6  23   4     1704.56     1773.20     84.35 o 
   7  23   4      379.68      433.33     46.53 o 
   8  23   4       35.88       66.70     38.38 o 
   9  23   4     1227.92     1273.14     81.99 o 
  10  23   4       41.04       37.91     42.87 o 
  11  23   4      226.69      275.35     49.99 o 
  12  23   4      302.71      166.71     47.16 o 
  13  23   4      279.23      244.14     55.57 o 
  14  23   4      116.50      193.34     55.57 o 
  15  23   4       55.75      104.43     73.84 o 
 -15  24   4       18.33       26.85     58.89 o 
 -14  24   4        6.27       22.79     53.17 o 
 -13  24   4      178.07      262.93     57.51 o 
 -12  24   4      182.38      124.53     50.40 o 
 -11  24   4      321.74      192.21     50.33 o 
 -10  24   4       43.21       88.26     44.89 o 
  -9  24   4       45.15       40.27     35.40 o 
  -8  24   4      307.73      325.09     42.06 o 
  -7  24   4      348.13      302.19     47.16 o 
  -6  24   4       68.54       68.50     30.90 o 
  -5  24   4       75.83       38.96     30.27 o 
  -4  24   4      651.33      619.54     60.00 o 
  -3  24   4      821.83      755.24     48.66 o 
  -2  24   4      812.48      749.28     50.53 o 
  -1  24   4       21.30       -3.68     25.44 o 
   0  24   4      166.95      110.71     29.15 o 
   1  24   4      604.97      565.32     49.74 o 
   2  24   4     2413.81     2515.15    193.43 o 
   3  24   4       18.66       -8.68     24.79 o 
   4  24   4      416.59      447.85     36.57 o 
   5  24   4     1118.11     1038.80     58.50 o 
   6  24   4     3922.29     4114.57    167.64 o 
   7  24   4      734.48      763.67     69.12 o 
   8  24   4     2065.35     2074.90    112.61 o 
   9  24   4      178.03      223.46     46.53 o 
  10  24   4      143.42      136.35     44.95 o 
  11  24   4      519.95      658.81     62.15 o 
  12  24   4       64.93       81.94     47.96 o 
  13  24   4      310.21      239.25     93.78 o 
  14  24   4        8.04       58.07     52.40 o 
  15  24   4       77.73       78.06     71.48 o 
 -15  25   4       63.77       17.09     59.84 o 
 -14  25   4       26.63      -10.94     61.89 o 
 -13  25   4      105.34      111.65     49.99 o 
 -12  25   4        3.29      -12.49     45.46 o 
 -11  25   4       24.44      -44.23     44.23 o 
 -10  25   4       91.60       56.52     46.79 o 
  -9  25   4      315.88      255.35     41.19 o 
  -8  25   4       34.90      101.87     36.68 o 
  -7  25   4      255.67      303.54     31.61 o 
  -6  25   4      940.96     1028.52     61.02 o 
  -5  25   4      865.45      802.55     51.40 o 
  -4  25   4     1914.91     1968.06     97.44 o 
  -3  25   4       80.37       45.22     29.33 o 
  -2  25   4      262.58      291.30     69.48 o 
  -1  25   4      131.24      136.49     51.32 o 
   0  25   4      249.97      227.69     31.06 o 
   1  25   4     2792.39     2866.34    196.59 o 
   2  25   4     3532.95     3526.15    214.75 o 
   3  25   4       70.97       57.95     41.84 o 
   4  25   4     1085.26     1016.19     75.07 o 
   5  25   4      572.49      702.95     45.99 o 
   6  25   4     2715.09     2684.75    133.90 o 
   7  25   4      398.04      454.47     72.31 o 
   8  25   4      380.32      385.10     48.67 o 
   9  25   4      165.93       97.60     44.23 o 
  10  25   4      243.36      156.01     46.05 o 
  11  25   4      148.94       93.75     48.67 o 
  12  25   4       81.86       54.54     51.15 o 
  13  25   4       50.13       34.89     50.40 o 
  14  25   4       38.54       46.93     55.07 o 
  15  25   4       17.17        0.00     69.62 o 
 -14  26   4       43.41      -29.17     56.67 o 
 -13  26   4      121.01       72.05     56.67 o 
 -12  26   4      276.94      421.58     95.50 o 
 -11  26   4      440.88      364.22     56.84 o 
 -10  26   4      114.62      -30.12     42.82 o 
  -9  26   4       68.84       94.79     37.89 o 
  -8  26   4       18.80       30.63     35.15 o 
  -7  26   4      474.43      479.95     45.72 o 
  -6  26   4     1590.97     1496.79     68.53 o 
  -5  26   4      638.88      572.97     44.13 o 
  -4  26   4      689.14      665.33     52.90 o 
  -3  26   4       35.63        0.70     33.95 o 
  -2  26   4      505.53      483.92     40.76 o 
  -1  26   4       17.17       44.63     29.59 o 
   0  26   4       47.01       38.20     49.74 o 
   1  26   4      609.90      681.36     46.63 o 
   2  26   4     1526.05     1589.76     85.85 o 
   3  26   4       85.48       55.36     26.84 o 
   4  26   4      644.63      530.19     53.09 o 
   5  26   4      371.00      408.26     75.60 o 
   6  26   4      126.82      144.00     38.85 o 
   7  26   4      418.12      545.49     52.94 o 
   8  26   4     1111.62     1355.56    102.09 o 
   9  26   4      247.83      243.48     48.67 o 
  10  26   4      246.96      246.71     48.02 o 
  11  26   4      215.02      152.38     51.76 o 
  12  26   4      442.92      495.90     63.61 o 
  13  26   4      339.81      290.26     59.34 o 
  14  26   4      106.31      133.28     59.84 o 
 -14  27   4       14.24        7.33     57.51 o 
 -13  27   4        2.30      -24.17     52.51 o 
 -12  27   4      164.21      180.67     55.07 o 
 -11  27   4      658.69      772.70     98.32 o 
 -10  27   4      105.44       63.31     70.17 o 
  -9  27   4       38.35       32.12     44.23 o 
  -8  27   4        2.29       49.44     36.94 o 
  -7  27   4      246.35      214.85     38.45 o 
  -6  27   4      309.88      318.96     33.01 o 
  -5  27   4      329.58      281.11     51.32 o 
  -4  27   4      153.27      153.63     33.61 o 
  -3  27   4      308.86      331.89     45.28 o 
  -2  27   4      799.66      830.64     60.23 o 
  -1  27   4      224.48      203.08     34.77 o 
   0  27   4     1698.55     1714.77    115.27 o 
   1  27   4     2705.63     2607.37    119.71 o 
   2  27   4     1362.43     1405.17     76.41 o 
   3  27   4     1125.58     1257.61     84.40 o 
   4  27   4      547.11      554.16     71.31 o 
   5  27   4     2323.26     2349.95    177.14 o 
   6  27   4       15.81       37.72     55.19 o 
   7  27   4       16.06       13.37     65.64 o 
   8  27   4      497.73      605.01     57.84 o 
   9  27   4       16.60      -35.38     42.24 o 
  10  27   4       64.15      163.55     79.81 o 
  11  27   4      361.16      440.14     66.35 o 
  12  27   4        4.44      -25.44     47.96 o 
  13  27   4      189.24      306.49     61.45 o 
  14  27   4       18.41       16.50     56.14 o 
 -14  28   4       74.81       -1.37     59.54 o 
 -13  28   4        4.41       23.93     53.09 o 
 -12  28   4      110.80      120.21     61.86 o 
 -11  28   4      150.53      219.00     51.87 o 
 -10  28   4      259.65      218.54     51.87 o 
  -9  28   4      221.22      275.84     56.18 o 
  -8  28   4      993.48     1142.10     69.00 o 
  -7  28   4        5.45       18.13     63.58 o 
  -6  28   4       63.92       52.48     31.00 o 
  -5  28   4      757.87      822.76     78.95 o 
  -4  28   4      110.22       99.12     33.74 o 
  -3  28   4      166.11      101.60     34.39 o 
  -2  28   4     2153.12     2026.21    140.54 o 
  -1  28   4       75.13       65.41     31.53 o 
   0  28   4     1147.24     1102.36     86.85 o 
   1  28   4      367.13      518.89     44.52 o 
   2  28   4      111.77       87.37     33.91 o 
   3  28   4      242.17      295.98     46.53 o 
   4  28   4       65.16      151.99     43.99 o 
   5  28   4      653.78      718.28     64.64 o 
   6  28   4       27.09       53.76     84.78 o 
   7  28   4      279.56      313.87     65.41 o 
   8  28   4      146.72       52.76     62.90 o 
   9  28   4      422.88      344.36     52.94 o 
  10  28   4      170.37      182.38     49.22 o 
  11  28   4       44.83      116.02     69.35 o 
  12  28   4       97.75      144.01     55.57 o 
  13  28   4      208.40      221.88     59.34 o 
  14  28   4       25.32       67.03     94.45 o 
 -13  29   4        9.58      -98.36     99.25 o 
 -12  29   4       52.10       41.35     54.33 o 
 -11  29   4       16.88       -9.04     46.53 o 
 -10  29   4       63.11       86.85     48.67 o 
  -9  29   4       17.93      -43.93     43.93 o 
  -8  29   4      158.85      121.99     47.73 o 
  -7  29   4      240.65      237.67     66.46 o 
  -6  29   4     4211.05     4204.27    383.43 o 
  -5  29   4      654.67      689.19     50.22 o 
  -4  29   4      152.44      158.63     36.81 o 
  -3  29   4     1012.85      969.70     71.85 o 
  -2  29   4      868.97      831.71     62.37 o 
  -1  29   4       59.10       50.07     34.31 o 
   0  29   4      331.43      309.43     38.89 o 
   1  29   4     1949.13     2096.07    125.53 o 
   2  29   4      189.31      248.82     41.84 o 
   3  29   4     3457.07     3442.53    176.85 o 
   4  29   4      594.41      733.55     63.86 o 
   5  29   4      244.46      267.80     48.67 o 
   6  29   4      475.78      431.41     69.30 o 
   7  29   4       13.10       18.67     55.19 o 
   8  29   4       21.42       50.11     65.64 o 
   9  29   4       77.72      -24.14     55.19 o 
  10  29   4      413.72      472.33     92.99 o 
  11  29   4      158.87      262.96     77.45 o 
  12  29   4       82.90       40.34     51.87 o 
  13  29   4      200.62      187.68     60.69 o 
 -13  30   4        3.63      -55.07     55.07 o 
 -12  30   4       37.42        5.08     53.86 o 
 -11  30   4        2.00       -3.30     50.66 o 
 -10  30   4      166.90      152.22     67.60 o 
  -9  30   4      115.73      162.88     68.34 o 
  -8  30   4      199.16      279.81     54.62 o 
  -7  30   4      894.37      903.61     74.81 o 
  -6  30   4      382.76      500.96    110.34 o 
  -5  30   4      705.37      789.89     66.32 o 
  -4  30   4      153.88      110.36     36.44 o 
  -3  30   4     1739.71     1607.34     91.04 o 
  -2  30   4      204.03      215.73     56.75 o 
  -1  30   4       64.27       96.53     36.68 o 
   0  30   4      936.16      899.70     58.50 o 
   1  30   4       50.97      -11.09     31.82 o 
   2  30   4       81.86       42.17     31.78 o 
   3  30   4      513.22      594.06     58.26 o 
   4  30   4     1701.35     1764.39    124.34 o 
   5  30   4      559.53      541.62     76.58 o 
   6  30   4      442.60      430.46    103.93 o 
   7  30   4      290.33      251.01     68.34 o 
   8  30   4      642.67      481.82    125.81 o 
   9  30   4        9.91        0.68     61.52 o 
  10  30   4       57.02       32.82    103.93 o 
  11  30   4      215.23      392.61     82.55 o 
  12  30   4       28.11       38.44     70.85 o 
  13  30   4       22.54       17.02     68.34 o 
 -12  31   4       49.12        3.45     72.28 o 
 -11  31   4       98.50       76.87     76.58 o 
 -10  31   4      103.43      144.04     82.05 o 
  -9  31   4      316.56      318.35    117.60 o 
  -8  31   4       57.27       76.90     49.29 o 
  -7  31   4      203.72      207.62     51.51 o 
  -6  31   4      460.29      423.91     56.14 o 
  -5  31   4      583.52      549.72     56.05 o 
  -4  31   4      721.21      857.02     59.78 o 
  -3  31   4      740.89      736.37     53.25 o 
  -2  31   4      397.47      414.72     51.32 o 
  -1  31   4       65.23       14.69     34.77 o 
   0  31   4      630.78      753.89     54.19 o 
   1  31   4      420.99      498.97     46.15 o 
   2  31   4      378.71      357.90     39.73 o 
   3  31   4      527.61      492.10     54.33 o 
   4  31   4     1776.73     1948.55    199.55 o 
   5  31   4      323.32      474.65     92.99 o 
   6  31   4       56.70        7.92     55.19 o 
   7  31   4      568.77      585.16     78.66 o 
   8  31   4      114.87      165.71     65.41 o 
   9  31   4      211.89      156.44     66.94 o 
  10  31   4       55.79      -32.48     60.45 o 
  11  31   4       14.69      -11.26     64.40 o 
  12  31   4       83.73       66.94     72.28 o 
 -12  32   4      137.04       71.40     70.78 o 
 -11  32   4       79.09       82.79     68.37 o 
 -10  32   4       36.29        7.84     70.85 o 
  -9  32   4       55.97      118.71     69.62 o 
  -8  32   4      115.09       75.29     62.74 o 
  -7  32   4       50.38       62.55     49.74 o 
  -6  32   4      242.77      262.55     52.94 o 
  -5  32   4      116.25       69.76     49.74 o 
  -4  32   4      281.60      261.81     40.88 o 
  -3  32   4      235.80      249.14     41.72 o 
  -2  32   4      966.59     1012.20     89.22 o 
  -1  32   4      138.15       89.75     34.77 o 
   0  32   4       75.61       73.80     39.46 o 
   1  32   4      316.85      371.67     41.98 o 
   2  32   4      599.69      650.39     63.50 o 
   3  32   4      295.21      234.72     49.29 o 
   4  32   4     1363.37     1466.88    170.40 o 
   5  32   4       39.51       65.07     55.19 o 
   6  32   4      357.76      313.48     70.85 o 
   7  32   4       90.30      197.86     67.60 o 
   8  32   4       48.52       20.51     60.45 o 
   9  32   4      143.88      205.76     74.76 o 
  10  32   4        2.65      -65.80     66.94 o 
  11  32   4      269.75      211.77     80.13 o 
  12  32   4      143.12      108.88     80.95 o 
 -11  33   4       37.76       41.42     65.64 o 
 -10  33   4       39.93       35.12     70.78 o 
  -9  33   4      547.92      468.30     85.43 o 
  -8  33   4       69.82       75.02     65.64 o 
  -7  33   4        1.11       -7.25     48.28 o 
  -6  33   4      513.01      517.03     83.19 o 
  -5  33   4      185.71      187.97     53.63 o 
  -4  33   4      525.90      464.28     46.95 o 
  -3  33   4      119.37      168.10     40.12 o 
  -2  33   4      322.11      360.36     44.31 o 
  -1  33   4       14.65        1.59     35.24 o 
   0  33   4      231.90      235.46     39.72 o 
   1  33   4        9.19        3.86     36.32 o 
   2  33   4      274.11      285.57     53.09 o 
   3  33   4       95.39      115.81     46.33 o 
   4  33   4      758.05      692.19     65.91 o 
   5  33   4      169.22      213.49     64.40 o 
   6  33   4        5.49      -53.99     59.11 o 
   7  33   4       64.06       44.61     61.52 o 
   8  33   4      210.72      171.87     72.28 o 
   9  33   4       11.65      -61.65     61.65 o 
  10  33   4       13.21      114.29     70.78 o 
  11  33   4      103.66      171.76     76.58 o 
 -11  34   4       19.91       44.62     72.28 o 
 -10  34   4       12.01      -66.77     66.77 o 
  -9  34   4      121.14       34.15     71.11 o 
  -8  34   4      326.57      427.98     81.49 o 
  -7  34   4      250.13      178.17     54.74 o 
  -6  34   4      203.06      127.79     53.90 o 
  -5  34   4      376.20      310.33     76.41 o 
  -4  34   4      119.60       91.07     37.99 o 
  -3  34   4       53.75       39.33     37.56 o 
  -2  34   4      200.87      204.79     41.12 o 
  -1  34   4       14.59       33.73     36.24 o 
   0  34   4       72.90       98.44     38.46 o 
   1  34   4       24.71       38.46     35.11 o 
   2  34   4      190.62       97.47     48.13 o 
   3  34   4      280.01      298.44     53.09 o 
   4  34   4      475.81      461.83     59.84 o 
   5  34   4       57.21       40.05     59.11 o 
   6  34   4        5.72      -14.40     56.49 o 
   7  34   4      487.08      456.55     78.77 o 
   8  34   4        5.95      -40.86     62.74 o 
   9  34   4      350.40      453.28    150.42 o 
  10  34   4       39.62        1.37     73.84 o 
  11  34   4       21.66      -19.00     73.18 o 
 -10  35   4       98.08      129.23     74.78 o 
  -9  35   4       87.52       71.72     68.34 o 
  -8  35   4      520.33      565.95    131.28 o 
  -7  35   4       75.05       29.29     53.90 o 
  -6  35   4       62.88       80.16     52.40 o 
  -5  35   4       68.21       72.13     52.25 o 
  -4  35   4      163.69      281.63     55.73 o 
  -3  35   4      833.03      870.58     61.75 o 
  -2  35   4      187.15      144.98     39.87 o 
  -1  35   4       69.17       54.65     37.52 o 
   0  35   4       88.70      124.91     39.26 o 
   1  35   4      367.94      266.78     53.09 o 
   2  35   4      227.73      165.20     52.94 o 
   3  35   4      112.32      189.24     50.68 o 
   4  35   4      245.93      304.88     78.31 o 
   5  35   4      669.43      708.64     89.36 o 
   6  35   4      107.76       86.53     63.03 o 
   7  35   4      517.67      481.85     80.95 o 
   8  35   4        4.02       -7.66     66.94 o 
   9  35   4      197.15      206.32     73.58 o 
  10  35   4       78.32       48.08     73.18 o 
 -10  36   4       30.85       10.79     69.62 o 
  -9  36   4       61.00       17.63     68.34 o 
  -8  36   4      234.95      195.36     78.77 o 
  -7  36   4      200.05      118.42     69.62 o 
  -6  36   4      108.30       74.53     55.36 o 
  -5  36   4      375.25      430.30     63.31 o 
  -4  36   4       91.24      111.39     66.22 o 
  -3  36   4        1.77       22.27     38.89 o 
  -2  36   4       82.11       65.45     39.48 o 
  -1  36   4       44.03        0.23     38.46 o 
   0  36   4      101.49       96.31     39.65 o 
   1  36   4       15.62      -11.59     46.68 o 
   2  36   4       12.99        7.63     50.40 o 
   3  36   4       62.39      -11.78     47.73 o 
   4  36   4       91.88       23.65     64.40 o 
   5  36   4      297.67      339.62     74.78 o 
   6  36   4       64.59      102.75     69.62 o 
   7  36   4      118.01       90.58     64.40 o 
   8  36   4       12.29      -38.93     65.41 o 
   9  36   4      156.46      206.30     78.77 o 
  10  36   4      121.23      132.21    106.66 o 
  -9  37   4        3.45       39.55     74.76 o 
  -8  37   4       36.04       74.94     74.78 o 
  -7  37   4      215.70      149.93     73.58 o 
  -6  37   4      137.36      114.32     56.86 o 
  -5  37   4      412.87      498.64     66.57 o 
  -4  37   4     1044.13     1196.95    171.71 o 
  -3  37   4        6.21      -18.22     37.99 o 
  -2  37   4      196.28      138.15     41.72 o 
  -1  37   4      246.44      287.67     45.29 o 
   0  37   4       12.55       -7.58     41.84 o 
   1  37   4      215.78      193.92     55.84 o 
   2  37   4       80.25       51.80     49.99 o 
   3  37   4       29.53       31.20     53.63 o 
   4  37   4       93.45      121.75     66.94 o 
   5  37   4      114.30      182.88     67.79 o 
   6  37   4      420.05      386.05     78.66 o 
   7  37   4       17.58      -45.58     66.77 o 
   8  37   4      217.46       85.28     71.85 o 
   9  37   4       10.17       58.30     77.54 o 
  -8  38   4       23.45      -45.98     67.79 o 
  -7  38   4      550.20      690.39     98.46 o 
  -6  38   4      365.59      305.25     63.52 o 
  -5  38   4      186.13      228.66     61.96 o 
  -4  38   4      232.44      230.63     58.20 o 
  -3  38   4       30.53      -35.23     53.58 o 
  -2  38   4       21.47      -16.81     39.26 o 
  -1  38   4      103.38       39.72     41.13 o 
   0  38   4      126.06      112.08     54.32 o 
   1  38   4        7.50      -13.46     50.41 o 
   2  38   4      228.82      276.17     57.84 o 
   3  38   4       33.54       38.71     53.90 o 
   4  38   4       27.81       59.08     63.72 o 
   5  38   4      316.16      255.86     74.76 o 
   6  38   4      127.36      158.04     69.62 o 
   7  38   4       63.39       26.02     70.85 o 
   8  38   4        7.39       52.70     77.54 o 
  -7  39   4       86.61       57.51     69.62 o 
  -6  39   4       17.81      -10.76     54.62 o 
  -5  39   4       83.72       10.07     58.50 o 
  -4  39   4        9.21       11.06     54.23 o 
  -3  39   4        2.42        9.08     53.02 o 
  -2  39   4      108.74       67.58     40.76 o 
  -1  39   4       36.06        1.35     41.98 o 
   0  39   4       80.54       68.83     54.42 o 
   1  39   4      146.25      126.27     54.42 o 
   2  39   4       67.20        9.30     54.32 o 
   3  39   4       21.62       10.59     54.23 o 
   4  39   4        7.11      -12.19     79.31 o 
   5  39   4       55.15      121.16     74.78 o 
   6  39   4       24.61       14.73    120.34 o 
   7  39   4       66.17       14.25     72.28 o 
  -6  40   4      334.26      330.95     68.39 o 
  -5  40   4      183.76      267.62     64.80 o 
  -4  40   4      169.62      226.83     60.91 o 
  -3  40   4       31.22       29.96     55.50 o 
  -2  40   4       70.79       43.45     53.90 o 
  -1  40   4       11.62       57.98     56.29 o 
   0  40   4       32.30       32.91     55.50 o 
   1  40   4      202.96      191.12     58.73 o 
   2  40   4       34.54       15.95     55.84 o 
   3  40   4       25.40       56.47     73.84 o 
   4  40   4      168.22      138.38     69.62 o 
   5  40   4      179.87      118.47     72.28 o 
   6  40   4       26.37       86.70    114.87 o 
  -5  41   4       19.94      -21.80     58.50 o 
  -4  41   4       20.63       41.73     57.82 o 
  -3  41   4      125.87      229.40     62.78 o 
  -2  41   4       90.87      159.85     59.43 o 
  -1  41   4      221.87      363.58     64.89 o 
   0  41   4       28.98       -8.55     55.06 o 
   1  41   4        2.33      -55.06     55.06 o 
   2  41   4      113.17       37.25     58.73 o 
   3  41   4        1.76      -65.64     65.64 o 
   4  41   4      298.27      352.72     83.91 o 
   5  41   4       41.64      115.96     74.78 o 
  -3  42   4       81.25      122.95     58.38 o 
  -2  42   4       75.57       84.72     83.09 o 
  -1  42   4       51.27      102.47     86.96 o 
   0  42   4       27.90       10.30     58.38 o 
   1  42   4       74.01       63.83     58.38 o 
   2  42   4      167.27       49.23     61.50 o 
   3  42   4       28.42       87.12     76.58 o 
 -18   0   5      123.11      136.75     87.52 o 
 -17   0   5       31.00       16.41     87.52 o 
 -16   0   5        0.66       32.44     55.98 o 
 -15   0   5      297.38      355.04     61.52 o 
 -14   0   5      409.61      389.90     59.86 o 
 -13   0   5      103.37       89.34     45.93 o 
 -12   0   5      576.92      566.52     57.63 o 
 -11   0   5     4084.68     4069.68    350.08 o 
 -10   0   5      218.53      175.04     60.17 o 
  -9   0   5      794.85      815.34     67.60 o 
  -8   0   5      107.42       57.98     28.82 o 
  -7   0   5     4351.29     4884.76    282.35 o 
  -6   0   5       66.14       79.31     27.08 o 
  -5   0   5     2610.81     3391.48    197.26 o 
  -4   0   5        0.87      -13.43     21.01 o 
  -3   0   5     5167.84     6035.58    257.52 o 
  -2   0   5     1728.52     1550.15     72.45 o 
  -1   0   5    25442.89    22898.03   1148.11 o 
   0   0   5     1044.42      901.98     44.95 o 
   1   0   5       21.37       28.13      9.28 o 
   2   0   5    13534.46    11357.96    405.42 o 
   3   0   5   144789.98   150730.27   6027.20 o 
   4   0   5       40.85       45.86     14.49 o 
   5   0   5       32.34       83.64     16.66 o 
   6   0   5     1006.15      764.13     47.31 o 
   7   0   5      291.48      237.70     21.65 o 
   8   0   5    10291.58    10785.86    435.15 o 
   9   0   5      464.17      534.08     33.77 o 
  10   0   5      471.57      439.78     44.35 o 
  11   0   5      772.13      839.82     63.73 o 
  12   0   5      172.19      131.28     54.70 o 
  13   0   5      345.70      371.96     71.11 o 
  14   0   5        0.52       32.82     60.17 o 
  15   0   5       28.00        0.00     71.11 o 
  16   0   5     1187.93     1006.48    125.81 o 
  17   0   5      101.45      169.57     82.05 o 
  18   0   5        4.15      -38.29     87.52 o 
 -18   1   5       29.15      -40.61     63.73 o 
 -17   1   5      207.61      204.54     63.73 o 
 -16   1   5       75.55       48.05     59.56 o 
 -15   1   5       52.53      117.42     39.59 o 
 -14   1   5      184.85      156.11     39.48 o 
 -13   1   5      323.32      449.96     48.95 o 
 -12   1   5      219.36      274.55     66.00 o 
 -11   1   5      448.71      494.45     68.37 o 
 -10   1   5       15.89       13.67     34.81 o 
  -9   1   5     2248.12     2489.25    151.59 o 
  -8   1   5      375.20      342.53     34.93 o 
  -7   1   5    30594.83    33325.46   1122.64 o 
  -6   1   5      727.90      787.66     35.73 o 
  -5   1   5     7918.70     7395.76    252.18 o 
  -4   1   5      233.68      189.23     19.47 o 
  -3   1   5      113.93       97.07     14.08 o 
  -2   1   5      374.97      142.59     31.76 o 
  -1   1   5    68735.92    66632.47   1976.22 o 
   0   1   5     1749.51     1587.55    154.93 o 
   1   1   5    14639.86    15108.92    410.81 o 
   2   1   5     1150.72      833.03    210.44 o 
   3   1   5     6303.05     5754.47    503.24 o 
   4   1   5      270.36      382.29     83.08 o 
   5   1   5    15797.68    16204.92    432.36 o 
   6   1   5     6489.87     5978.35    161.71 o 
   7   1   5      682.25      741.61    176.37 o 
   8   1   5      908.47      763.42    180.80 o 
   9   1   5     1793.97     1630.61     99.48 o 
  10   1   5     1002.79      856.38     38.99 o 
  11   1   5      130.30      116.17     25.87 o 
  12   1   5       14.06       -6.98     41.61 o 
  13   1   5     1102.96     1146.12     80.95 o 
  14   1   5       71.77      -23.31     44.35 o 
  15   1   5       53.95       91.57     52.11 o 
  16   1   5       23.74      111.10     55.98 o 
  17   1   5        8.67        0.75     57.43 o 
  18   1   5      126.34      174.72     65.41 o 
 -18   2   5      404.65      352.87     71.48 o 
 -17   2   5      116.66       94.09     48.99 o 
 -16   2   5       11.25       -1.85     41.58 o 
 -15   2   5       23.73        0.71     36.02 o 
 -14   2   5      426.77      439.65     38.32 o 
 -13   2   5      267.53      282.40     35.73 o 
 -12   2   5     1352.11     1275.75    115.74 o 
 -11   2   5     1428.90     1318.63    104.43 o 
 -10   2   5     1728.06     1716.26    117.92 o 
  -9   2   5    10955.18    11800.60    543.65 o 
  -8   2   5      347.47      421.00     32.07 o 
  -7   2   5     7818.87     8429.14    337.07 o 
  -6   2   5       94.31      135.41     67.15 o 
  -5   2   5    10305.64    10354.58    350.69 o 
  -4   2   5      268.99      300.61     30.61 o 
  -3   2   5    22360.41    22641.20    837.44 o 
  -2   2   5      773.57      564.74     38.97 o 
  -1   2   5     6172.21     7348.79    800.04 o 
   0   2   5      501.44      369.51     35.27 o 
   1   2   5    44942.48    42720.29   1160.34 o 
   2   2   5     3538.31     3150.00    312.96 o 
   3   2   5    38204.49    39070.93   1096.94 o 
   4   2   5     2993.47     3162.35    101.82 o 
   5   2   5     1681.48     1577.76     88.83 o 
   6   2   5    13599.04    13136.25    350.70 o 
   7   2   5     3097.08     2999.89     83.97 o 
   8   2   5     3807.14     3563.23    340.46 o 
   9   2   5     4161.70     4347.67    128.00 o 
  10   2   5       56.55       30.73     18.55 o 
  11   2   5        3.39      -27.24     27.24 o 
  12   2   5       70.31       82.05     32.54 o 
  13   2   5      835.79      738.63     65.41 o 
  14   2   5      389.47      323.20     55.98 o 
  15   2   5        0.31      -14.66     48.23 o 
  16   2   5       35.48      102.80     55.98 o 
  17   2   5      114.22      168.91     63.73 o 
  18   2   5        4.94      -58.02     58.02 o 
 -18   3   5      282.03      197.08     66.94 o 
 -17   3   5       29.78       36.63     46.05 o 
 -16   3   5       21.79       32.70     45.19 o 
 -15   3   5       64.24       33.13     37.55 o 
 -14   3   5       88.31      118.42     30.90 o 
 -13   3   5      133.61      170.42     34.31 o 
 -12   3   5      324.94      263.85     44.82 o 
 -11   3   5     1522.15     1471.06    108.09 o 
 -10   3   5      575.66      602.71     47.16 o 
  -9   3   5      728.23      823.78     56.85 o 
  -8   3   5      742.04      721.29     42.06 o 
  -7   3   5     1788.85     1375.84     92.83 o 
  -6   3   5      527.38      484.95     32.07 o 
  -5   3   5     3523.93     4001.34    139.50 o 
  -4   3   5       48.16       22.03     14.75 o 
  -3   3   5    44807.83    50537.54   1688.74 o 
  -2   3   5     1172.15      645.13     58.50 o 
  -1   3   5   168388.03   164128.36   5522.53 o 
   0   3   5     4890.86     4369.86    133.10 o 
   1   3   5   156757.72   142008.48   3392.48 o 
   2   3   5     3144.49     2316.85    126.34 o 
   3   3   5    23365.29    26469.79    743.93 o 
   4   3   5     5370.29     4896.44    152.89 o 
   5   3   5     7374.04     7322.52    228.46 o 
   6   3   5      464.19      552.54     41.59 o 
   7   3   5      449.45      442.91     71.13 o 
   8   3   5     2299.29     2179.28    174.83 o 
   9   3   5      259.14      346.53     26.27 o 
  10   3   5     1231.38     1178.71     57.17 o 
  11   3   5     3442.19     3612.88    157.92 o 
  12   3   5       36.30       -6.45     39.74 o 
  13   3   5      751.30      568.79     59.86 o 
  14   3   5      573.16      489.22     59.86 o 
  15   3   5       13.44       52.88     52.11 o 
  16   3   5       19.35       10.56     55.98 o 
  17   3   5      349.71      420.47     84.78 o 
  18   3   5      123.45       95.48     63.03 o 
 -18   4   5      365.99      349.18     69.30 o 
 -17   4   5       41.86      109.18     47.96 o 
 -16   4   5       36.44       10.05     46.24 o 
 -15   4   5        9.30      -41.84     41.84 o 
 -14   4   5      685.08      690.17     49.33 o 
 -13   4   5      575.17      505.02     41.80 o 
 -12   4   5      513.60      655.63    128.54 o 
 -11   4   5     4244.01     4333.96    412.98 o 
 -10   4   5      216.99      269.35     42.24 o 
  -9   4   5     5642.13     6140.63    288.09 o 
  -8   4   5      589.58      539.45     40.81 o 
  -7   4   5     1068.63     1208.74     59.36 o 
  -6   4   5      241.49      319.41     66.54 o 
  -5   4   5     4106.57     3938.06    137.06 o 
  -4   4   5      854.04      920.49     37.54 o 
  -3   4   5    48793.11    54505.13   1834.76 o 
  -2   4   5      199.83      237.62    169.57 o 
  -1   4   5   114420.80   120700.20   4496.72 o 
   0   4   5     2166.17     1814.09     72.16 o 
   1   4   5   461254.97   469083.19  14549.09 o 
   2   4   5     1159.77     1040.38    183.90 o 
   3   4   5    11596.79    12310.34    346.45 o 
   4   4   5     2798.30     2360.19     79.08 o 
   5   4   5    11393.86    11682.37    331.47 o 
   6   4   5     4710.31     4573.79    132.51 o 
   7   4   5    13325.16    13591.40    384.11 o 
   8   4   5     1202.33     1246.72     40.60 o 
   9   4   5     1367.01     1698.80     52.03 o 
  10   4   5      579.90      665.88     69.11 o 
  11   4   5     1266.78     1403.06    119.26 o 
  12   4   5        5.25      -20.18     32.19 o 
  13   4   5      393.79      390.79     76.79 o 
  14   4   5      208.93      235.59     50.28 o 
  15   4   5      190.96      156.00     71.11 o 
  16   4   5      287.65      303.89     59.86 o 
  17   4   5      228.21      309.97     69.30 o 
  18   4   5       63.30        6.00     68.37 o 
 -18   5   5       54.73       85.40     65.64 o 
 -17   5   5      615.59      573.66     62.66 o 
 -16   5   5        3.57        0.87     43.99 o 
 -15   5   5       36.63       28.27     35.89 o 
 -14   5   5       31.36       21.60     29.11 o 
 -13   5   5      600.28      603.71     44.82 o 
 -12   5   5      425.49      567.79     85.35 o 
 -11   5   5      517.48      510.02     90.25 o 
 -10   5   5      496.87      349.52     49.23 o 
  -9   5   5     5816.19     6562.98    307.31 o 
  -8   5   5      705.31      699.45     73.32 o 
  -7   5   5      280.01      254.23     31.55 o 
  -6   5   5      709.38      670.75     41.66 o 
  -5   5   5    10885.64    11682.10    503.97 o 
  -4   5   5      963.21      871.89     41.24 o 
  -3   5   5    31845.21    36854.15   1239.88 o 
  -2   5   5     1412.90     1249.80     48.36 o 
  -1   5   5    76186.67    72679.01   2434.07 o 
   0   5   5      766.37      524.48     22.14 o 
   1   5   5     5279.72     4695.26   1022.69 o 
   2   5   5     5027.62     4562.44    189.86 o 
   3   5   5    30602.01    33355.42    935.25 o 
   4   5   5     2691.02     2266.59    261.12 o 
   5   5   5     1057.11     1472.39     48.17 o 
   6   5   5     3115.20     2898.21     86.86 o 
   7   5   5     1485.78     1665.28     54.08 o 
   8   5   5     3736.53     4026.77    212.73 o 
   9   5   5      665.24      759.24     58.46 o 
  10   5   5      847.87      918.36    132.64 o 
  11   5   5     1372.64     1339.97     75.27 o 
  12   5   5      140.09      131.28     34.74 o 
  13   5   5      286.70      351.15     78.90 o 
  14   5   5       82.42       45.95     54.70 o 
  15   5   5      451.11      548.89     65.41 o 
  16   5   5       41.44       54.70     52.51 o 
  17   5   5      460.70      439.94     67.60 o 
  18   5   5        0.31       18.97     84.78 o 
 -18   6   5       29.93      -20.06     53.69 o 
 -17   6   5       48.47       60.51     48.99 o 
 -16   6   5      126.69      143.49     47.16 o 
 -15   6   5       96.21      154.73     59.68 o 
 -14   6   5      292.43      337.28     35.08 o 
 -13   6   5      237.97      260.64     37.11 o 
 -12   6   5      126.40       77.61     41.50 o 
 -11   6   5     4472.98     4414.74    200.71 o 
 -10   6   5      416.46      431.83     68.26 o 
  -9   6   5     7406.17     7531.07    350.52 o 
  -8   6   5       61.55       70.08     24.87 o 
  -7   6   5     1455.52     2158.30    133.06 o 
  -6   6   5      108.63      193.08     45.00 o 
  -5   6   5     5770.41     6858.55    234.78 o 
  -4   6   5      326.46      307.36     22.87 o 
  -3   6   5    13310.95    13444.47    454.87 o 
  -2   6   5     4746.31     3553.28    122.97 o 
  -1   6   5    66710.20    57568.21   4106.89 o 
   0   6   5     1924.45     2088.49     66.23 o 
   1   6   5    81592.47    84581.60   2527.63 o 
   2   6   5    31892.35    28785.77    886.20 o 
   3   6   5     4093.16     3433.93    151.40 o 
   4   6   5    11557.33    10682.82    300.76 o 
   5   6   5     7125.27     8507.78    456.55 o 
   6   6   5      552.53      456.18     22.83 o 
   7   6   5     2113.69     2442.61     74.75 o 
   8   6   5       22.62       67.94     15.18 o 
   9   6   5     1542.54     1763.97     60.15 o 
  10   6   5      312.22      362.19     42.00 o 
  11   6   5       10.05      -11.29     24.36 o 
  12   6   5      939.43      924.27     65.72 o 
  13   6   5      124.30      105.70     36.75 o 
  14   6   5      422.63      379.41     54.15 o 
  15   6   5      232.32      170.98    147.69 o 
  16   6   5        7.86       11.60     48.23 o 
  17   6   5      364.62      460.42     72.28 o 
  18   6   5       19.67      -62.90     62.90 o 
 -18   7   5       25.95      -52.57     52.57 o 
 -17   7   5      547.84      711.24     67.17 o 
 -16   7   5      129.90      131.55     45.79 o 
 -15   7   5      748.61      695.98     60.00 o 
 -14   7   5      170.98      150.09     32.13 o 
 -13   7   5      296.90      296.60     32.98 o 
 -12   7   5      423.17      390.19     46.68 o 
 -11   7   5     1467.95     1273.01     66.30 o 
 -10   7   5     1726.07     1674.71     93.96 o 
  -9   7   5      687.23      709.98     51.31 o 
  -8   7   5      757.04      825.94    355.55 o 
  -7   7   5     5303.92     4268.70    248.92 o 
  -6   7   5     1057.18     1094.27     94.05 o 
  -5   7   5     1721.49     2113.96    231.47 o 
  -4   7   5     1025.91     1090.84     65.96 o 
  -3   7   5     5635.19     5796.20    364.97 o 
  -2   7   5     1036.56     1164.15     57.89 o 
  -1   7   5   109250.89   105629.98   3545.48 o 
   0   7   5     8899.17     7860.68    236.83 o 
   1   7   5     9586.06     9169.78    402.00 o 
   2   7   5     1114.33     2259.43    119.60 o 
   3   7   5     2578.39     3098.54    100.27 o 
   4   7   5     4772.50     4637.09    137.21 o 
   5   7   5    11067.83    12375.64    351.33 o 
   6   7   5     5070.16     4990.33    144.55 o 
   7   7   5     4963.01     4563.60    133.19 o 
   8   7   5     3650.94     3319.12    135.59 o 
   9   7   5      297.09      271.09     26.02 o 
  10   7   5     5579.41     5362.63    175.87 o 
  11   7   5      174.47      143.43     27.74 o 
  12   7   5      170.95      170.55     73.72 o 
  13   7   5       56.14       68.70     36.75 o 
  14   7   5      146.73      129.98     38.87 o 
  15   7   5        5.65       39.66     49.23 o 
  16   7   5       25.43        3.96     55.98 o 
  17   7   5      100.12      158.63     61.89 o 
  18   7   5       46.41       98.46     65.75 o 
 -18   8   5       26.55       82.26     61.93 o 
 -17   8   5       34.54       19.55     48.36 o 
 -16   8   5       49.03      122.39     47.16 o 
 -15   8   5        2.15        7.64     35.03 o 
 -14   8   5       35.06       11.35     30.34 o 
 -13   8   5      596.41      539.71     40.19 o 
 -12   8   5      449.48      466.13     45.79 o 
 -11   8   5     1075.33     1239.04    101.83 o 
 -10   8   5      785.03      734.70     53.50 o 
  -9   8   5      664.36      776.79     53.50 o 
  -8   8   5     2998.81     3416.38    165.51 o 
  -7   8   5     3507.57     3649.76    267.18 o 
  -6   8   5      204.62      230.94     33.81 o 
  -5   8   5      494.66      501.56     56.85 o 
  -4   8   5      668.12      641.73     34.09 o 
  -3   8   5    13018.15    13547.87    838.10 o 
  -2   8   5      306.65      286.45     24.96 o 
  -1   8   5    17601.13    19596.57    654.92 o 
   0   8   5    12415.18    11855.28    356.06 o 
   1   8   5     4427.00     4658.97    142.41 o 
   2   8   5    18029.80    16219.26    470.71 o 
   3   8   5     2495.70     2088.95     70.81 o 
   4   8   5      521.02      562.19     28.02 o 
   5   8   5     3756.09     4042.60    118.00 o 
   6   8   5      437.57      491.93     97.33 o 
   7   8   5     1044.35     1354.72     46.26 o 
   8   8   5     2776.86     2770.80     98.29 o 
   9   8   5       82.23       27.97     19.38 o 
  10   8   5       15.89       70.21     23.24 o 
  11   8   5      881.91      793.52     46.16 o 
  12   8   5      123.06      109.40     34.74 o 
  13   8   5       88.18      112.82     35.70 o 
  14   8   5      141.99      162.92     39.39 o 
  15   8   5       13.79       48.82     52.11 o 
  16   8   5       14.45      -46.39     48.23 o 
  17   8   5      111.49      124.57     59.11 o 
  18   8   5       14.39       58.18     63.03 o 
 -18   9   5       90.64      110.77     55.73 o 
 -17   9   5       18.39       50.28     48.36 o 
 -16   9   5      165.98      197.41     54.03 o 
 -15   9   5      399.56      411.95     43.63 o 
 -14   9   5      307.19      313.74     40.58 o 
 -13   9   5       67.10      109.40     30.75 o 
 -12   9   5      230.46      152.06     39.39 o 
 -11   9   5      792.62      659.91     50.68 o 
 -10   9   5      311.70      555.39     42.24 o 
  -9   9   5     6105.44     6661.89    312.66 o 
  -8   9   5      565.09      658.15     45.79 o 
  -7   9   5     2182.20     2467.31    122.91 o 
  -6   9   5       17.92       56.13     23.02 o 
  -5   9   5     3726.78     4139.44    158.06 o 
  -4   9   5        5.64       13.98     14.32 o 
  -3   9   5    19203.73    18370.74    619.13 o 
  -2   9   5     4639.54     4340.66    148.64 o 
  -1   9   5    13065.52    14703.55    497.03 o 
   0   9   5     7711.78     6567.51    828.21 o 
   1   9   5     9727.91     9878.94    297.72 o 
   2   9   5    11419.81    10341.95    540.22 o 
   3   9   5     4375.74     5176.88    153.18 o 
   4   9   5      418.19      410.00     21.99 o 
   5   9   5    18998.41    22848.40    714.46 o 
   6   9   5     2751.55     2850.42    135.85 o 
   7   9   5     2952.24     3498.93    104.16 o 
   8   9   5     3323.80     3365.69    101.42 o 
   9   9   5     1102.48     1050.69     75.99 o 
  10   9   5     1563.65     1431.89     60.04 o 
  11   9   5       57.65       27.21     27.14 o 
  12   9   5       77.17       77.98     29.15 o 
  13   9   5        6.27        7.46     35.18 o 
  14   9   5       94.25       80.13     39.39 o 
  15   9   5        7.89       21.27     52.11 o 
  16   9   5       93.18      150.61     57.63 o 
  17   9   5       51.80      106.66     84.78 o 
  18   9   5        3.77      -95.72     95.72 o 
 -18  10   5      186.97      135.56     56.67 o 
 -17  10   5      609.80      731.98     67.17 o 
 -16  10   5      259.39      272.34     52.18 o 
 -15  10   5      366.27      400.10     44.62 o 
 -14  10   5      273.76      369.08     42.75 o 
 -13  10   5       64.41       65.89     30.90 o 
 -12  10   5      146.08      135.28     39.39 o 
 -11  10   5     1101.40     1053.76     70.08 o 
 -10  10   5     1114.07     1128.62     86.06 o 
  -9  10   5      250.34      327.80     35.18 o 
  -8  10   5       11.87       -3.08     38.12 o 
  -7  10   5      942.82     1070.48    122.87 o 
  -6  10   5      875.41      905.49     57.51 o 
  -5  10   5     7250.43     8173.18    377.55 o 
  -4  10   5      189.33      201.11     28.05 o 
  -3  10   5     4082.17     4880.84    186.96 o 
  -2  10   5      971.68      902.03    100.27 o 
  -1  10   5      524.17      442.95     43.23 o 
   0  10   5     4867.62     4304.53    175.32 o 
   1  10   5    19606.86    20853.52    624.73 o 
   2  10   5      660.53      681.43     26.25 o 
   3  10   5     1253.52     1359.65     52.75 o 
   4  10   5      776.00      859.90     39.49 o 
   5  10   5     2276.28     2134.24     73.70 o 
   6  10   5     1826.36     1661.35    131.67 o 
   7  10   5     2593.00     2819.09     86.12 o 
   8  10   5      103.77      243.71     61.02 o 
   9  10   5     4624.14     4700.49    154.94 o 
  10  10   5       33.82       35.50     24.82 o 
  11  10   5       10.89       -5.42     27.14 o 
  12  10   5     1053.64      896.50     52.50 o 
  13  10   5       21.58       29.51     37.63 o 
  14  10   5      485.14      415.42     48.99 o 
  15  10   5        0.08      -34.09     39.39 o 
  16  10   5        7.91      -36.03     57.43 o 
  17  10   5        3.04       12.53     59.86 o 
  18  10   5      169.14      171.79     73.84 o 
 -18  11   5       33.64       53.20     54.33 o 
 -17  11   5       58.95       44.11     51.31 o 
 -16  11   5      126.65      211.66     64.86 o 
 -15  11   5     1449.48     1556.49     80.65 o 
 -14  11   5       50.04      106.13     37.09 o 
 -13  11   5      718.81      798.71     47.54 o 
 -12  11   5      563.66      535.63     70.27 o 
 -11  11   5       29.15      -11.18     32.95 o 
 -10  11   5      769.50      754.71     44.40 o 
  -9  11   5     1261.58     1405.91     84.48 o 
  -8  11   5       83.09      102.80     26.45 o 
  -7  11   5     2739.93     2804.91    138.88 o 
  -6  11   5     1708.76     1548.92     83.93 o 
  -5  11   5     3960.80     5083.84    238.00 o 
  -4  11   5      542.54      540.02     41.84 o 
  -3  11   5     6345.27     6378.29    240.78 o 
  -2  11   5      578.46      574.44     58.42 o 
  -1  11   5    13378.46    12469.41    915.85 o 
   0  11   5      335.43      314.95     43.44 o 
   1  11   5    18582.51    18177.72    587.68 o 
   2  11   5     1750.06     1660.81     53.06 o 
   3  11   5      555.04      670.59     37.42 o 
   4  11   5     1836.15     1783.59     58.54 o 
   5  11   5     1248.91     1520.00     55.24 o 
   6  11   5       60.48       59.85     17.31 o 
   7  11   5     4121.17     4723.43    138.08 o 
   8  11   5     1594.58     1463.55    184.58 o 
   9  11   5     1501.37     1556.71     61.08 o 
  10  11   5      898.92      822.88     97.01 o 
  11  11   5      958.30      913.93     52.64 o 
  12  11   5      182.42      141.15     31.91 o 
  13  11   5      239.43      295.25     43.08 o 
  14  11   5        2.51       21.74     38.38 o 
  15  11   5       23.30      -15.95     41.15 o 
  16  11   5        0.83       29.90     57.63 o 
  17  11   5      109.30      104.81    112.13 o 
  18  11   5       35.82       41.11    125.81 o 
 -17  12   5      104.25       63.59     53.09 o 
 -16  12   5      246.98      196.31     52.18 o 
 -15  12   5      933.31     1191.09     67.83 o 
 -14  12   5      235.04      192.37     37.80 o 
 -13  12   5       38.83       49.60     30.51 o 
 -12  12   5     1147.48      930.70     66.88 o 
 -11  12   5      592.88      620.14     51.51 o 
 -10  12   5      826.07      824.25     97.10 o 
  -9  12   5     1017.20      923.96     51.27 o 
  -8  12   5      560.11      483.48     52.07 o 
  -7  12   5     4432.99     4480.04    261.75 o 
  -6  12   5       74.25      324.73     89.78 o 
  -5  12   5     2070.99     2223.58    112.27 o 
  -4  12   5      197.14      182.82     60.05 o 
  -3  12   5      164.76      116.32     18.07 o 
  -2  12   5     2850.50     2990.07    128.69 o 
  -1  12   5    28743.90    28021.11   1042.09 o 
   0  12   5      752.53      690.99     44.48 o 
   1  12   5     6079.29     6842.48    295.43 o 
   2  12   5     6695.93     6653.59    250.19 o 
   3  12   5    27186.29    28957.39    904.37 o 
   4  12   5      359.39      321.00     38.07 o 
   5  12   5      223.13      354.99     22.92 o 
   6  12   5      911.09      782.90     36.87 o 
   7  12   5      258.25      228.80     18.87 o 
   8  12   5     6696.71     6770.50    195.86 o 
   9  12   5       58.18       44.51     26.18 o 
  10  12   5     3278.26     3007.75    119.55 o 
  11  12   5      405.05      442.45     38.41 o 
  12  12   5      205.45      133.90     31.36 o 
  13  12   5      203.34      125.67     39.39 o 
  14  12   5       30.14       46.89     40.81 o 
  15  12   5       83.21      108.78     44.77 o 
  16  12   5       46.14       37.93    125.81 o 
  17  12   5       58.53       28.26     56.49 o 
 -17  13   5      200.47      218.88     54.33 o 
 -16  13   5       43.24       64.49     42.06 o 
 -15  13   5     1262.89     1397.71     75.68 o 
 -14  13   5      142.71      128.97     37.69 o 
 -13  13   5     1743.42     1528.15     77.59 o 
 -12  13   5      163.86      170.15     36.71 o 
 -11  13   5      836.70      864.21     52.78 o 
 -10  13   5     1018.14      928.38     95.77 o 
  -9  13   5     2845.15     2611.15    108.38 o 
  -8  13   5      152.17      119.67     38.49 o 
  -7  13   5     4659.23     5291.49    464.96 o 
  -6  13   5     4668.52     4934.21    232.22 o 
  -5  13   5      174.58      263.68     95.72 o 
  -4  13   5     1314.97     1077.71    104.40 o 
  -3  13   5     6103.38     7313.54    318.18 o 
  -2  13   5     1800.71     1979.03    271.78 o 
  -1  13   5     3575.48     4483.89    378.12 o 
   0  13   5     2366.69     2786.94    303.97 o 
   1  13   5     5611.67     4964.31    164.99 o 
   2  13   5    16436.17    17178.94    556.47 o 
   3  13   5     7048.00     7732.73    247.98 o 
   4  13   5        7.30       60.16     17.12 o 
   5  13   5      287.44      311.23     19.10 o 
   6  13   5      474.25      498.20     25.69 o 
   7  13   5      307.17      302.98     27.23 o 
   8  13   5      364.34      434.21     30.42 o 
   9  13   5       67.13       50.45     27.99 o 
  10  13   5      802.87      996.38     73.43 o 
  11  13   5      433.61      452.40     37.70 o 
  12  13   5      280.01      266.70     36.02 o 
  13  13   5      396.97      427.05     47.96 o 
  14  13   5       42.45       20.25     39.92 o 
  15  13   5       39.36        3.68     41.58 o 
  16  13   5       10.04        9.87     44.95 o 
  17  13   5      263.50      306.46     64.40 o 
 -17  14   5      375.76      331.00     84.78 o 
 -16  14   5      410.61      448.77     49.75 o 
 -15  14   5       24.06       23.44     37.22 o 
 -14  14   5      139.04      172.57     37.12 o 
 -13  14   5     2215.64     2077.92     96.32 o 
 -12  14   5      140.00      223.16     63.34 o 
 -11  14   5      153.46      105.55     31.77 o 
 -10  14   5      865.23      931.13     60.26 o 
  -9  14   5     2305.86     2124.82    111.32 o 
  -8  14   5      328.63      356.43     30.26 o 
  -7  14   5     2892.81     2658.84    165.13 o 
  -6  14   5      104.93      144.43    106.24 o 
  -5  14   5     2043.42     2343.11    243.22 o 
  -4  14   5      360.25      439.22     44.74 o 
  -3  14   5     7133.92     7992.19    714.14 o 
  -2  14   5     2299.37     2588.12    103.65 o 
  -1  14   5     4536.70     4000.93    180.69 o 
   0  14   5      489.89      412.05     22.60 o 
   1  14   5    38393.33    41135.16   1583.09 o 
   2  14   5    18899.70    19427.89    628.52 o 
   3  14   5      381.85      327.31     15.96 o 
   4  14   5      127.17      112.51     14.93 o 
   5  14   5      765.29      776.04     32.72 o 
   6  14   5      601.60      595.74     45.66 o 
   7  14   5       81.03       60.11     18.36 o 
   8  14   5     4033.65     4343.14    163.35 o 
   9  14   5     1086.01     1056.69     54.83 o 
  10  14   5       97.36       39.09     27.66 o 
  11  14   5      228.67      226.51     34.46 o 
  12  14   5        7.03      -28.62     28.62 o 
  13  14   5       89.56       60.68     32.84 o 
  14  14   5       66.02        6.41     38.58 o 
  15  14   5      124.88      142.98     42.87 o 
  16  14   5       44.18       19.30     65.15 o 
  17  14   5      110.59      213.61    125.81 o 
 -17  15   5      177.83      322.73     77.36 o 
 -16  15   5       55.89       36.54     51.31 o 
 -15  15   5       99.34       98.68     51.52 o 
 -14  15   5      659.95      655.91     87.78 o 
 -13  15   5      342.31      501.63     73.43 o 
 -12  15   5      421.34      480.26     38.26 o 
 -11  15   5      209.11      240.22     34.74 o 
 -10  15   5     1549.25     1270.35     89.22 o 
  -9  15   5     1270.60     1511.24    135.80 o 
  -8  15   5      146.63      109.99     22.76 o 
  -7  15   5      316.25      373.42     27.52 o 
  -6  15   5      638.48      651.26     72.12 o 
  -5  15   5      245.58      308.64     92.99 o 
  -4  15   5     4462.18     4796.46    230.61 o 
  -3  15   5     6087.04     6677.37    310.94 o 
  -2  15   5     2042.50     2063.39    103.94 o 
  -1  15   5     3892.17     4313.58    177.50 o 
   0  15   5     2470.25     2632.61     91.39 o 
   1  15   5     2421.72     2903.43    276.33 o 
   2  15   5     3736.16     3139.68    668.73 o 
   3  15   5    12877.84    13920.15    418.04 o 
   4  15   5      351.22      390.36     20.98 o 
   5  15   5     1303.58     1172.74     42.54 o 
   6  15   5      801.62      819.72     45.26 o 
   7  15   5       80.01      115.77     20.35 o 
   8  15   5      635.33      650.33    106.41 o 
   9  15   5      173.80      177.07     31.58 o 
  10  15   5     1048.80     1029.03     57.13 o 
  11  15   5      520.75      466.32     57.64 o 
  12  15   5      517.43      469.57     41.08 o 
  13  15   5      121.11      120.31     35.51 o 
  14  15   5       19.06       50.72     52.51 o 
  15  15   5      346.13      353.33     54.92 o 
  16  15   5      268.21      242.99     51.38 o 
  17  15   5      332.94      574.35    125.81 o 
 -17  16   5      388.35      305.90     75.35 o 
 -16  16   5       58.59       59.54     52.40 o 
 -15  16   5      168.36      216.28     52.40 o 
 -14  16   5      249.07      242.94     49.22 o 
 -13  16   5      962.96      866.62     54.61 o 
 -12  16   5      237.01      323.02     65.62 o 
 -11  16   5      700.49      763.54     63.00 o 
 -10  16   5      311.28      232.29     43.99 o 
  -9  16   5      663.15      658.26     82.95 o 
  -8  16   5      280.54      267.91     33.77 o 
  -7  16   5     1186.71     1101.63     85.60 o 
  -6  16   5      955.20      989.44     62.53 o 
  -5  16   5     4318.89     4510.61    472.38 o 
  -4  16   5      547.68      545.16     54.58 o 
  -3  16   5    10279.50    10902.79    741.60 o 
  -2  16   5     3204.75     3340.21    161.95 o 
  -1  16   5      692.37     1025.72    108.17 o 
   0  16   5     6211.83     6408.67    256.33 o 
   1  16   5     5086.16     5180.55    173.08 o 
   2  16   5     3543.70     3147.91    477.66 o 
   3  16   5      400.06      353.28     20.08 o 
   4  16   5       40.61       25.86     14.63 o 
   5  16   5       65.07       55.54     24.87 o 
   6  16   5      975.44      884.47     98.67 o 
   7  16   5     1072.65     1194.97     58.16 o 
   8  16   5     1694.57     1764.52     77.44 o 
   9  16   5      409.03      418.98     36.57 o 
  10  16   5       14.70       -6.77     27.07 o 
  11  16   5       25.55      -10.52     42.51 o 
  12  16   5      309.75      350.82     38.69 o 
  13  16   5        9.43      -14.31     36.50 o 
  14  16   5       10.82        0.76     37.63 o 
  15  16   5      402.88      485.45     54.74 o 
  16  16   5       86.79       65.95     66.94 o 
  17  16   5        9.94      -27.35     92.99 o 
 -17  17   5      295.79      266.56     79.22 o 
 -16  17   5      208.16      161.62     57.66 o 
 -15  17   5       63.70        7.29     50.53 o 
 -14  17   5        2.75       -0.55     47.16 o 
 -13  17   5       18.47       31.42     42.87 o 
 -12  17   5       56.18       98.71     42.87 o 
 -11  17   5      128.62       97.81     41.58 o 
 -10  17   5      254.54      139.93     42.87 o 
  -9  17   5      810.39      816.82    137.09 o 
  -8  17   5      587.74      625.98     42.63 o 
  -7  17   5      595.88      484.08     76.71 o 
  -6  17   5      151.61      153.75     45.26 o 
  -5  17   5     6161.10     5791.35    271.91 o 
  -4  17   5      228.81      168.32     31.94 o 
  -3  17   5    11040.00    10761.09    606.34 o 
  -2  17   5     2011.03     1881.26     97.98 o 
  -1  17   5     2351.42     2338.08    165.59 o 
   0  17   5      271.77      369.39     75.38 o 
   1  17   5      102.33      107.19     15.22 o 
   2  17   5     2762.77     2791.82    143.92 o 
   3  17   5     6087.52     6395.50    194.89 o 
   4  17   5      281.91      289.93     33.37 o 
   5  17   5     2030.71     2432.67     86.80 o 
   6  17   5      166.73      178.14     20.35 o 
   7  17   5     2952.17     3077.47    145.71 o 
   8  17   5     1313.89     1421.48     66.49 o 
   9  17   5      463.82      450.43     60.25 o 
  10  17   5      148.78      124.50     31.01 o 
  11  17   5      249.16      296.75     37.12 o 
  12  17   5      490.44      504.95     43.78 o 
  13  17   5      251.98      168.18     38.93 o 
  14  17   5      101.44      125.81     58.02 o 
  15  17   5       39.46      107.11     71.11 o 
  16  17   5       79.50       56.29     68.37 o 
  17  17   5       46.34      240.68     77.07 o 
 -16  18   5      290.01      314.86     61.90 o 
 -15  18   5       14.64        0.43     53.50 o 
 -14  18   5      131.95      198.26     52.57 o 
 -13  18   5       35.87      -34.92     48.20 o 
 -12  18   5     1100.75     1013.82     73.64 o 
 -11  18   5       70.21       31.95     43.99 o 
 -10  18   5      129.87       78.40     43.41 o 
  -9  18   5      198.59      175.72     43.67 o 
  -8  18   5       49.57       72.43     48.16 o 
  -7  18   5      835.37      776.69     47.17 o 
  -6  18   5     2417.54     2478.05    130.19 o 
  -5  18   5     3076.87     3087.16    246.75 o 
  -4  18   5     1730.08     1586.48     86.90 o 
  -3  18   5     1519.64     1603.61     86.06 o 
  -2  18   5      678.92      658.71     65.21 o 
  -1  18   5      998.53     1035.52    104.83 o 
   0  18   5      527.41      422.53     25.30 o 
   1  18   5    10146.97    10778.73    482.74 o 
   2  18   5      179.79      200.37     19.20 o 
   3  18   5      371.58      335.13     24.76 o 
   4  18   5     1054.13     1047.90     69.59 o 
   5  18   5      759.95      879.86     48.66 o 
   6  18   5      366.49      367.64     31.42 o 
   7  18   5     1157.35     1321.44     78.01 o 
   8  18   5     1254.65     1228.48     77.37 o 
   9  18   5      696.28      698.52     56.28 o 
  10  18   5      355.77      379.12     47.96 o 
  11  18   5     1186.64     1003.53     71.25 o 
  12  18   5      544.18      480.81     42.32 o 
  13  18   5      393.69      484.22     63.85 o 
  14  18   5      211.99      365.82     65.75 o 
  15  18   5       14.17        5.14     63.73 o 
  16  18   5      118.42      155.82     71.48 o 
 -16  19   5      135.31      167.98     58.89 o 
 -15  19   5      163.31      119.89     76.17 o 
 -14  19   5      563.43      498.36     61.72 o 
 -13  19   5       13.66       17.03     45.79 o 
 -12  19   5     1234.01     1262.82     85.27 o 
 -11  19   5      116.03      111.56     38.65 o 
 -10  19   5       50.13       62.10     64.92 o 
  -9  19   5      823.50      690.28    100.81 o 
  -8  19   5      491.17      619.35     73.20 o 
  -7  19   5      105.28      144.93     28.14 o 
  -6  19   5       34.72       35.12     26.05 o 
  -5  19   5     1451.87     1583.95    153.17 o 
  -4  19   5     1519.33     1712.78     92.97 o 
  -3  19   5      628.17      572.78     38.04 o 
  -2  19   5       41.83       52.29     23.13 o 
  -1  19   5     2557.10     3082.79    182.38 o 
   0  19   5      402.33      430.12     32.37 o 
   1  19   5     3859.48     3919.26    138.18 o 
   2  19   5      269.35      288.64     29.12 o 
   3  19   5      560.12      720.89     35.09 o 
   4  19   5      828.19      876.68     50.96 o 
   5  19   5      370.70      542.56     36.54 o 
   6  19   5      119.38      160.55     37.66 o 
   7  19   5      544.60      577.84     49.89 o 
   8  19   5      985.84      982.95     76.46 o 
   9  19   5     2293.75     2266.91    133.35 o 
  10  19   5      374.05      335.32     46.05 o 
  11  19   5     1138.97     1211.13     79.72 o 
  12  19   5      176.47      214.22     48.36 o 
  13  19   5     1037.49     1073.86     78.45 o 
  14  19   5       21.30      -38.29     58.02 o 
  15  19   5       16.47       79.31     61.89 o 
  16  19   5       66.10       24.61     65.75 o 
 -16  20   5      145.31       73.75     57.84 o 
 -15  20   5       44.07       58.49     52.40 o 
 -14  20   5       25.13       57.65     51.52 o 
 -13  20   5      856.05      849.14     72.25 o 
 -12  20   5      265.85      301.09     50.66 o 
 -11  20   5      542.60      491.24     53.86 o 
 -10  20   5      685.38      783.55    128.61 o 
  -9  20   5      204.71      242.26     45.19 o 
  -8  20   5     3769.26     3929.38    259.52 o 
  -7  20   5      641.25      638.31     54.48 o 
  -6  20   5      264.82      296.88     45.79 o 
  -5  20   5      117.14       84.49     25.25 o 
  -4  20   5     3048.95     2949.35    183.17 o 
  -3  20   5       13.16       37.21     24.97 o 
  -2  20   5      180.68      203.82     28.04 o 
  -1  20   5     1919.76     1676.99    121.59 o 
   0  20   5      772.88      841.42     50.29 o 
   1  20   5      706.47      820.32     70.03 o 
   2  20   5      303.71      272.98     23.57 o 
   3  20   5     7204.60     7009.39    288.58 o 
   4  20   5      204.33      227.55     34.90 o 
   5  20   5     1038.73     1087.44     69.48 o 
   6  20   5      763.29      799.88     45.72 o 
   7  20   5     1840.32     1845.82     99.77 o 
   8  20   5     2244.96     2496.78    126.10 o 
   9  20   5     1005.92      961.48     65.72 o 
  10  20   5     1752.04     1930.78    107.31 o 
  11  20   5      243.67      288.89     49.41 o 
  12  20   5       15.03       -3.65     44.21 o 
  13  20   5      445.12      465.36     57.84 o 
  14  20   5      113.61       99.80     48.99 o 
  15  20   5       71.31      115.04     61.52 o 
  16  20   5        6.80      -45.70     59.86 o 
 -16  21   5      141.81      103.59     60.69 o 
 -15  21   5       29.73       16.00     52.18 o 
 -14  21   5       27.29        4.35     52.57 o 
 -13  21   5       66.12       20.94     50.33 o 
 -12  21   5       15.17      -26.46     43.99 o 
 -11  21   5      418.62      399.67     53.17 o 
 -10  21   5      454.51      440.41     54.33 o 
  -9  21   5      239.00      253.29     47.96 o 
  -8  21   5     1701.90     1540.58    107.47 o 
  -7  21   5     3476.58     3071.86    185.54 o 
  -6  21   5      817.83      878.07     65.53 o 
  -5  21   5      458.27      450.97     58.42 o 
  -4  21   5      250.41      289.41     32.24 o 
  -3  21   5      898.57     1019.87     69.48 o 
  -2  21   5      552.72      625.76     64.74 o 
  -1  21   5     2070.65     2246.95    107.81 o 
   0  21   5      470.57      456.90     69.48 o 
   1  21   5     1789.85     1493.69     76.58 o 
   2  21   5     1571.94     1618.24     64.59 o 
   3  21   5     3992.33     4328.09    209.92 o 
   4  21   5      250.64      289.60     29.90 o 
   5  21   5     1068.90     1243.17     62.72 o 
   6  21   5     1522.22     1440.80     98.69 o 
   7  21   5     1626.33     1577.15     89.10 o 
   8  21   5       11.30       53.32     42.22 o 
   9  21   5      224.40      197.76     42.24 o 
  10  21   5       20.63        2.84     38.38 o 
  11  21   5       30.50       27.73     42.87 o 
  12  21   5       37.95      -27.35     44.21 o 
  13  21   5      754.38      653.91     63.86 o 
  14  21   5      803.87      793.31     71.01 o 
  15  21   5      226.50      200.66     84.78 o 
  16  21   5        9.00       95.95     98.46 o 
 -16  22   5      135.88      174.46     62.66 o 
 -15  22   5       24.50      -50.33     50.33 o 
 -14  22   5       11.22       -4.58     52.57 o 
 -13  22   5      216.68      313.79     66.23 o 
 -12  22   5      199.96      246.72     51.87 o 
 -11  22   5      235.64      233.06     60.09 o 
 -10  22   5      300.66      310.22     43.41 o 
  -9  22   5      502.19      508.71     55.57 o 
  -8  22   5      427.60      449.02     60.48 o 
  -7  22   5     1997.85     1967.64    146.85 o 
  -6  22   5      481.64      513.97     40.43 o 
  -5  22   5      792.42      741.77     48.66 o 
  -4  22   5      748.22      662.45     50.70 o 
  -3  22   5     1211.54     1253.82     65.91 o 
  -2  22   5      135.42      109.09     26.39 o 
  -1  22   5      760.41      891.95     75.70 o 
   0  22   5      211.73      139.85     27.63 o 
   1  22   5      771.02      766.28    108.95 o 
   2  22   5     3434.26     3855.97    193.68 o 
   3  22   5      203.59      202.57     21.90 o 
   4  22   5      169.04      229.95     27.42 o 
   5  22   5       14.52      -11.55     25.26 o 
   6  22   5      484.16      608.87     63.65 o 
   7  22   5      862.23      953.49     71.80 o 
   8  22   5      271.13      295.77     42.82 o 
   9  22   5      587.67      559.83     53.86 o 
  10  22   5      595.79      606.73     56.14 o 
  11  22   5      288.35      251.74     47.96 o 
  12  22   5       64.28       69.29     44.77 o 
  13  22   5      256.60      298.89     70.08 o 
  14  22   5       81.06       89.34     50.53 o 
  15  22   5      198.70      175.04     70.85 o 
  16  22   5       58.60      124.08     73.18 o 
 -15  23   5       18.93      -52.51     52.51 o 
 -14  23   5       46.62       27.01     53.09 o 
 -13  23   5       19.06        8.45     54.85 o 
 -12  23   5      154.49      150.36     49.89 o 
 -11  23   5       89.24       21.43     43.31 o 
 -10  23   5      272.70      314.41     47.34 o 
  -9  23   5     3174.04     3404.64    177.95 o 
  -8  23   5      220.05      306.40     79.92 o 
  -7  23   5     2828.52     2659.29    120.57 o 
  -6  23   5      418.45      345.55     35.11 o 
  -5  23   5      295.68      221.07     59.21 o 
  -4  23   5      567.83      582.31     42.53 o 
  -3  23   5      360.69      372.87     36.54 o 
  -2  23   5      236.41      301.12     32.96 o 
  -1  23   5       92.59      126.89     27.74 o 
   0  23   5      546.41      512.52     41.06 o 
   1  23   5       99.65       84.72     27.07 o 
   2  23   5      932.76      987.31     97.90 o 
   3  23   5     2280.85     2526.11     95.27 o 
   4  23   5       18.88      -23.69     23.69 o 
   5  23   5       91.78       72.51     27.96 o 
   6  23   5      628.41      706.12     59.42 o 
   7  23   5      884.71      849.17     61.96 o 
   8  23   5      477.40      420.21     48.67 o 
   9  23   5      556.29      619.29     55.57 o 
  10  23   5       98.08       22.17     41.77 o 
  11  23   5      830.01      784.68     84.51 o 
  12  23   5       93.60      126.48     47.16 o 
  13  23   5       49.99       82.63     51.15 o 
  14  23   5       19.26      -24.09     51.31 o 
  15  23   5      459.72      727.38    207.86 o 
 -15  24   5       22.58       62.00     57.10 o 
 -14  24   5       58.09       64.54     53.90 o 
 -13  24   5       89.47       18.09     52.40 o 
 -12  24   5       65.32      -12.25     46.53 o 
 -11  24   5       28.93      -37.74     43.99 o 
 -10  24   5       49.01       52.25     43.42 o 
  -9  24   5      215.43      266.73     40.58 o 
  -8  24   5      736.62      889.36     72.73 o 
  -7  24   5      978.33      804.73     51.91 o 
  -6  24   5      419.37      434.48     39.48 o 
  -5  24   5     1151.94     1082.90     77.37 o 
  -4  24   5      186.14      169.03     37.11 o 
  -3  24   5     1525.98     1459.59     73.76 o 
  -2  24   5     1695.17     1726.64    267.73 o 
  -1  24   5      285.10      397.32     66.22 o 
   0  24   5      177.55      201.34     29.59 o 
   1  24   5      432.55      473.80     47.56 o 
   2  24   5      181.72      170.49     28.53 o 
   3  24   5     1188.61     1285.61     67.51 o 
   4  24   5      564.00      705.58     44.71 o 
   5  24   5     1827.72     1847.32     86.40 o 
   6  24   5       83.93       36.36     36.30 o 
   7  24   5     1341.62     1357.17    127.78 o 
   8  24   5      367.33      379.55     48.14 o 
   9  24   5       31.06       -4.72     38.33 o 
  10  24   5       36.76       96.95     45.46 o 
  11  24   5      398.44      417.45     55.36 o 
  12  24   5        4.52      -33.17     48.36 o 
  13  24   5      146.61      208.59     55.36 o 
  14  24   5      348.08      434.38     63.50 o 
  15  24   5      351.28      471.04    155.89 o 
 -15  25   5      277.17      191.31     61.96 o 
 -14  25   5       30.65       49.65     55.07 o 
 -13  25   5       25.31        9.58     53.50 o 
 -12  25   5      225.11      182.04     55.07 o 
 -11  25   5      599.99      590.02     61.90 o 
 -10  25   5      227.11      170.62     47.16 o 
  -9  25   5      432.35      474.67     46.10 o 
  -8  25   5      363.29      358.15     62.50 o 
  -7  25   5     2653.27     2447.89    125.53 o 
  -6  25   5      401.42      410.08     45.00 o 
  -5  25   5      575.34      561.52     43.31 o 
  -4  25   5      512.45      592.63     43.12 o 
  -3  25   5     1656.29     1577.13     92.37 o 
  -2  25   5      137.01      128.66     33.95 o 
  -1  25   5      395.42      409.58     37.13 o 
   0  25   5      344.38      313.47     40.75 o 
   1  25   5     1108.29     1132.54     64.17 o 
   2  25   5      134.82      130.86     30.03 o 
   3  25   5       45.84       48.13     37.63 o 
   4  25   5      732.76      721.13     58.74 o 
   5  25   5      580.07      614.03     47.37 o 
   6  25   5      235.03      175.83     40.08 o 
   7  25   5      227.17      325.06     63.72 o 
   8  25   5      379.35      403.66     48.67 o 
   9  25   5      171.64      193.72     46.06 o 
  10  25   5      213.18      265.72     49.29 o 
  11  25   5       29.36       71.03     47.16 o 
  12  25   5      120.74      130.59     54.31 o 
  13  25   5      253.91      288.11     58.74 o 
  14  25   5       37.77        4.95     76.19 o 
  15  25   5       60.57      148.58     70.85 o 
 -14  26   5      152.87      177.44     60.30 o 
 -13  26   5        5.53      -51.87     51.87 o 
 -12  26   5      266.99      277.63     58.94 o 
 -11  26   5        5.78       -3.30     46.79 o 
 -10  26   5      318.58      300.15     52.51 o 
  -9  26   5      105.43      146.76     38.30 o 
  -8  26   5      840.31      740.32     54.22 o 
  -7  26   5     1133.78     1169.06    196.33 o 
  -6  26   5     1934.31     2127.41    101.08 o 
  -5  26   5      249.44      228.07     35.24 o 
  -4  26   5      635.46      509.62     42.74 o 
  -3  26   5     1071.94     1038.57     71.85 o 
  -2  26   5      282.57      250.76     33.78 o 
  -1  26   5      281.56      238.95     34.31 o 
   0  26   5     1787.33     1835.79     94.92 o 
   1  26   5      530.09      446.80     38.46 o 
   2  26   5      357.00      443.86     46.58 o 
   3  26   5      401.93      330.19     46.05 o 
   4  26   5      180.86      159.04     39.39 o 
   5  26   5      296.62      336.09     46.05 o 
   6  26   5     1016.14     1013.54     84.72 o 
   7  26   5     1952.04     1993.00    108.04 o 
   8  26   5       85.11       85.79     40.81 o 
   9  26   5      882.47      904.22    113.06 o 
  10  26   5      445.89      444.55     57.07 o 
  11  26   5       60.95       24.61     46.79 o 
  12  26   5       62.06      108.37     56.49 o 
  13  26   5       71.33      132.47     53.50 o 
  14  26   5       54.25      144.91     57.07 o 
 -14  27   5       38.80       17.59     56.28 o 
 -13  27   5        2.24      -49.36     53.50 o 
 -12  27   5       46.86      -30.74     51.52 o 
 -11  27   5       10.01      -39.17     47.45 o 
 -10  27   5       20.22      -45.46     45.46 o 
  -9  27   5       58.74       22.91     37.56 o 
  -8  27   5      686.34      767.50     56.45 o 
  -7  27   5       33.63       65.35     43.99 o 
  -6  27   5      194.75      141.00     34.73 o 
  -5  27   5      248.27      211.02     50.53 o 
  -4  27   5        0.86        1.70     31.00 o 
  -3  27   5      746.35      673.21     48.66 o 
  -2  27   5      602.45      512.25     43.55 o 
  -1  27   5     1449.98     1483.55     96.32 o 
   0  27   5     1836.07     1839.23    110.53 o 
   1  27   5      143.15      231.84     35.11 o 
   2  27   5       34.09       72.66     29.56 o 
   3  27   5      212.88      279.52     45.26 o 
   4  27   5      640.07      638.81     62.90 o 
   5  27   5       25.50       68.06     40.81 o 
   6  27   5      449.85      393.30     63.03 o 
   7  27   5      208.92      227.72     63.03 o 
   8  27   5       36.66       20.30     42.17 o 
   9  27   5      221.19      304.05     84.56 o 
  10  27   5      301.68      366.91     68.23 o 
  11  27   5      255.10      355.78     55.26 o 
  12  27   5      576.18      627.82     69.07 o 
  13  27   5        8.74      135.66     55.57 o 
  14  27   5      714.93      805.46     88.64 o 
 -14  28   5       77.70      126.18     61.45 o 
 -13  28   5        1.45       28.32     55.73 o 
 -12  28   5       16.47      -24.26     49.74 o 
 -11  28   5        6.49       68.56     49.29 o 
 -10  28   5       16.36      -30.13     44.94 o 
  -9  28   5       41.45       17.32     39.86 o 
  -8  28   5      146.59      148.22     38.73 o 
  -7  28   5       50.66       59.36     35.73 o 
  -6  28   5      447.46      516.65     63.88 o 
  -5  28   5      395.68      387.34     41.64 o 
  -4  28   5      213.57      182.37     38.44 o 
  -3  28   5      509.61      361.60     66.32 o 
  -2  28   5      819.95      741.27     97.11 o 
  -1  28   5      330.03      230.12     48.16 o 
   0  28   5      554.36      570.49     45.05 o 
   1  28   5      540.12      539.03     43.75 o 
   2  28   5     2626.63     2606.04    167.26 o 
   3  28   5      283.53      357.71     51.87 o 
   4  28   5      739.20      731.72     82.22 o 
   5  28   5     1793.05     1683.84    129.53 o 
   6  28   5      313.62      322.21     65.41 o 
   7  28   5       91.10      167.81     59.11 o 
   8  28   5       98.19       61.99     56.49 o 
   9  28   5       76.35      -11.55     43.93 o 
  10  28   5       26.55       77.67     47.45 o 
  11  28   5       81.61       94.17     49.29 o 
  12  28   5      287.41      220.61     64.89 o 
  13  28   5       42.35       51.52     55.57 o 
  14  28   5       55.28       94.49     57.10 o 
 -13  29   5      142.03      130.90     62.15 o 
 -12  29   5        2.28        1.58     54.33 o 
 -11  29   5        9.82       52.03     52.51 o 
 -10  29   5       49.07       23.94     50.66 o 
  -9  29   5       74.78       65.61     47.46 o 
  -8  29   5       53.81       14.06     45.79 o 
  -7  29   5       31.50       46.70     45.79 o 
  -6  29   5      422.53      410.42     42.47 o 
  -5  29   5      492.39      510.50     45.78 o 
  -4  29   5     1485.91     1552.07     98.69 o 
  -3  29   5      585.79      498.96     46.22 o 
  -2  29   5      173.87      193.99     36.68 o 
  -1  29   5     1989.55     1905.02     94.67 o 
   0  29   5      115.84      114.03     33.20 o 
   1  29   5      147.67      214.25     35.51 o 
   2  29   5     2019.91     2039.66     98.61 o 
   3  29   5      115.84      121.61     45.46 o 
   4  29   5      259.36      415.28     53.17 o 
   5  29   5       80.15      132.37     57.63 o 
   6  29   5      102.03      -10.94     49.84 o 
   7  29   5       41.48      -48.14     57.63 o 
   8  29   5       72.01        9.48    101.19 o 
   9  29   5       43.76       45.58     63.73 o 
  10  29   5       43.05       27.71     57.63 o 
  11  29   5       11.02      -63.03     63.03 o 
  12  29   5       66.14      101.72     56.36 o 
  13  29   5       72.40      144.58     56.84 o 
 -13  30   5        8.80      -52.01     56.36 o 
 -12  30   5       73.65      110.18     58.27 o 
 -11  30   5       48.55      -15.39     52.51 o 
 -10  30   5        8.54       -8.12     61.65 o 
  -9  30   5       18.26       32.14     92.99 o 
  -8  30   5      631.19      627.43     65.72 o 
  -7  30   5       30.14      -43.87     46.06 o 
  -6  30   5      132.43      111.99     45.72 o 
  -5  30   5      197.03      215.66     37.51 o 
  -4  30   5      312.65      291.46     40.12 o 
  -3  30   5     1003.29      879.30     58.50 o 
  -2  30   5       65.86       80.93     33.87 o 
  -1  30   5     1168.34     1169.17     68.74 o 
   0  30   5      364.83      309.18     40.76 o 
   1  30   5       76.74       58.30     31.50 o 
   2  30   5     1357.96     1470.86     79.20 o 
   3  30   5        3.86      -20.67     41.58 o 
   4  30   5      102.58      129.04     45.46 o 
   5  30   5     1254.20     1082.52     98.12 o 
   6  30   5       94.96        2.54     53.74 o 
   7  30   5       19.54       38.10     73.84 o 
   8  30   5      293.92      277.15     69.30 o 
   9  30   5        3.13      -57.65     57.65 o 
  10  30   5      199.90      184.16     69.30 o 
  11  30   5       45.83       58.45     66.94 o 
  12  30   5       71.12       48.62     68.34 o 
  13  30   5       56.92       43.17     70.85 o 
 -12  31   5       93.97      102.20     77.54 o 
 -11  31   5       37.74       62.47     72.28 o 
 -10  31   5      110.08      106.36    136.75 o 
  -9  31   5      145.94      142.22     65.41 o 
  -8  31   5       70.77       22.00     47.46 o 
  -7  31   5      210.59      136.75     52.51 o 
  -6  31   5       11.17      -11.82     45.79 o 
  -5  31   5      155.79      117.81     34.96 o 
  -4  31   5     1622.53     1518.24     83.98 o 
  -3  31   5      192.30      115.29     37.37 o 
  -2  31   5     1150.64     1061.55     67.72 o 
  -1  31   5      229.37      177.36     38.89 o 
   0  31   5      126.32      130.18     67.90 o 
   1  31   5       58.65       27.26     32.21 o 
   2  31   5      748.85      862.03     75.31 o 
   3  31   5       20.24       57.25     43.93 o 
   4  31   5      791.79      766.84     73.24 o 
   5  31   5      131.13      127.27     62.90 o 
   6  31   5       86.33      115.37     63.03 o 
   7  31   5      303.36      284.23     67.60 o 
   8  31   5      291.28      216.55     65.64 o 
   9  31   5       28.88      -30.33     63.03 o 
  10  31   5       14.05       25.30     60.45 o 
  11  31   5       82.91      127.07     74.76 o 
  12  31   5      449.71      468.44     87.96 o 
 -12  32   5       63.44       38.29     74.76 o 
 -11  32   5       64.03      -29.48     69.30 o 
 -10  32   5      125.65      128.54     66.77 o 
  -9  32   5      222.86      188.41     69.30 o 
  -8  32   5      684.74      754.90     73.23 o 
  -7  32   5      646.42      714.36     72.35 o 
  -6  32   5      118.72       80.90     49.74 o 
  -5  32   5      287.30      336.57     42.51 o 
  -4  32   5      789.31      979.18    105.01 o 
  -3  32   5      725.87      665.33     65.53 o 
  -2  32   5      242.87      273.14     56.85 o 
  -1  32   5       63.56       62.14     35.24 o 
   0  32   5      796.74      755.56     78.16 o 
   1  32   5      290.54      293.40     39.48 o 
   2  32   5      111.34       86.45     44.23 o 
   3  32   5      197.46      306.69     52.95 o 
   4  32   5      803.85      806.36     98.52 o 
   5  32   5        6.40      -25.84     55.19 o 
   6  32   5      382.21      455.01     76.20 o 
   7  32   5      149.28      110.08     60.45 o 
   8  32   5      440.46      441.59     79.22 o 
   9  32   5       17.46      -60.17     60.45 o 
  10  32   5       27.12       -6.53     69.30 o 
  11  32   5      111.14       41.39     69.62 o 
  12  32   5       49.41       20.99     69.62 o 
 -11  33   5       31.62      -72.33     76.58 o 
 -10  33   5        5.08      -25.58     69.62 o 
  -9  33   5      225.92      222.45     90.25 o 
  -8  33   5      697.68      761.48     99.55 o 
  -7  33   5      871.17      906.91     79.44 o 
  -6  33   5     1167.06     1198.19    159.93 o 
  -5  33   5       67.55      100.69     48.14 o 
  -4  33   5      266.45      220.94     41.27 o 
  -3  33   5      362.49      371.67     43.97 o 
  -2  33   5        9.73       11.85     36.24 o 
  -1  33   5      285.49      293.42     41.65 o 
   0  33   5      503.47      589.70     50.57 o 
   1  33   5      197.98      221.19     37.99 o 
   2  33   5      268.81      289.63     55.37 o 
   3  33   5      318.48      330.96     54.23 o 
   4  33   5      177.29      192.56     51.15 o 
   5  33   5      130.70      168.01     68.37 o 
   6  33   5      667.62      733.57     87.91 o 
   7  33   5      265.71      274.30     66.94 o 
   8  33   5       50.86       22.39     61.52 o 
   9  33   5        0.68      -61.46     62.74 o 
  10  33   5      848.15      784.02     97.22 o 
  11  33   5       22.27      126.74     78.66 o 
 -11  34   5       88.25      141.95     76.20 o 
 -10  34   5       13.44        8.98     73.58 o 
  -9  34   5       33.41      115.90     70.85 o 
  -8  34   5      129.91      177.63     70.78 o 
  -7  34   5      229.85      247.37     59.47 o 
  -6  34   5      301.05      326.83     56.84 o 
  -5  34   5      311.20      233.98     54.74 o 
  -4  34   5      135.20      101.64     39.64 o 
  -3  34   5       20.18      -21.73     37.26 o 
  -2  34   5      108.17      139.58     39.02 o 
  -1  34   5       60.98       80.54     37.92 o 
   0  34   5      140.77      155.53     40.52 o 
   1  34   5      148.59      186.56     51.31 o 
   2  34   5      179.37      262.98     53.90 o 
   3  34   5       20.42       -6.65     44.23 o 
   4  34   5       12.54       -3.00    120.34 o 
   5  34   5       11.45       98.62     68.37 o 
   6  34   5      237.33      256.62     66.94 o 
   7  34   5      381.03      435.82     80.13 o 
   8  34   5        7.02       -5.63     68.37 o 
   9  34   5      149.15      146.87     76.20 o 
  10  34   5      309.17      166.31     80.13 o 
  11  34   5       42.21       17.88     77.54 o 
 -10  35   5       17.84       13.75     73.58 o 
  -9  35   5      470.18      407.10     84.04 o 
  -8  35   5       30.68       51.05     66.77 o 
  -7  35   5      124.08      188.29     57.84 o 
  -6  35   5      569.79      654.38     80.41 o 
  -5  35   5       41.08       53.21     52.01 o 
  -4  35   5        2.63      -15.21     35.85 o 
  -3  35   5       26.29       58.89     38.76 o 
  -2  35   5      443.58      481.81     50.00 o 
  -1  35   5      156.34      157.68     55.27 o 
   0  35   5      151.01      169.06     40.12 o 
   1  35   5       30.64       43.34     47.46 o 
   2  35   5      206.81      249.28     54.74 o 
   3  35   5      163.53      176.62     51.38 o 
   4  35   5       34.77        0.17     61.52 o 
   5  35   5      432.14      620.33    134.01 o 
   6  35   5      176.69      120.81     66.94 o 
   7  35   5      214.97      340.99     77.54 o 
   8  35   5       37.95      -36.47     68.34 o 
   9  35   5      261.66      232.55     84.78 o 
  10  35   5      406.98      489.37     94.23 o 
 -10  36   5      135.01      116.51     77.07 o 
  -9  36   5      239.08      129.18     74.76 o 
  -8  36   5       38.22       60.17     66.77 o 
  -7  36   5      353.54      375.86     63.92 o 
  -6  36   5      108.41       52.72     53.02 o 
  -5  36   5       80.09       21.53     53.71 o 
  -4  36   5      201.96      196.95     77.36 o 
  -3  36   5      270.49      217.98     42.75 o 
  -2  36   5        5.93      -18.69     37.41 o 
  -1  36   5      130.56      137.13     41.65 o 
   0  36   5      489.75      433.00     49.04 o 
   1  36   5        0.32      -30.16     44.39 o 
   2  36   5      268.54      278.47     57.10 o 
   3  36   5      176.50      183.51     52.25 o 
   4  36   5      112.37      112.44     68.34 o 
   5  36   5      395.99      326.59     74.76 o 
   6  36   5      327.58      251.04     73.18 o 
   7  36   5      132.26      119.45     69.62 o 
   8  36   5      144.58      137.59     71.85 o 
   9  36   5        9.02      -13.28     65.64 o 
  10  36   5        0.11      103.93     92.99 o 
  -9  37   5      254.35      270.19     81.49 o 
  -8  37   5      308.06      306.08     76.90 o 
  -7  37   5        3.66       56.43     55.50 o 
  -6  37   5      193.31      210.43     58.26 o 
  -5  37   5       78.18      106.37     57.84 o 
  -4  37   5      328.11      340.77     64.85 o 
  -3  37   5      204.35      231.25     44.47 o 
  -2  37   5        3.60      -39.65     39.65 o 
  -1  37   5      100.08      106.21     41.01 o 
   0  37   5      162.14      123.39     50.68 o 
   1  37   5       58.72       20.26     49.75 o 
   2  37   5      140.91       32.80     50.41 o 
   3  37   5      259.85      312.73     58.73 o 
   4  37   5      245.57      266.80     74.78 o 
   5  37   5      203.67      222.17     71.85 o 
   6  37   5      100.21       58.44     70.78 o 
   7  37   5       35.29       -5.31     64.40 o 
   8  37   5       12.53      -64.40     64.40 o 
   9  37   5      178.60      205.87     82.75 o 
  -8  38   5       59.22      -19.42     74.78 o 
  -7  38   5        3.32       -7.90     68.34 o 
  -6  38   5        4.32       12.58     56.29 o 
  -5  38   5       59.41       26.55     56.17 o 
  -4  38   5        8.88        4.56     54.42 o 
  -3  38   5       42.14       -4.15     50.53 o 
  -2  38   5       46.74       35.98     41.50 o 
  -1  38   5      105.03       77.29     41.44 o 
   0  38   5      107.48       43.43     49.00 o 
   1  38   5      226.30      274.34     58.73 o 
   2  38   5      251.48      267.20     60.05 o 
   3  38   5       53.80       86.91     64.61 o 
   4  38   5      148.74      185.83     70.85 o 
   5  38   5       95.27      110.98     68.73 o 
   6  38   5      105.27       67.66     70.78 o 
   7  38   5       76.03       12.90     73.58 o 
   8  38   5       23.55       30.80     73.18 o 
  -7  39   5       11.37        3.45     72.28 o 
  -6  39   5       10.96       28.98     56.14 o 
  -5  39   5      264.53      173.81     61.69 o 
  -4  39   5      435.41      346.90     64.80 o 
  -3  39   5      100.79       90.71     54.42 o 
  -2  39   5       51.95       45.27     42.45 o 
  -1  39   5       17.93       24.22     53.71 o 
   0  39   5       74.15      114.65     70.86 o 
   1  39   5       78.56       77.82     54.62 o 
   2  39   5      551.41      584.69     71.52 o 
   3  39   5       40.07       18.60     63.72 o 
   4  39   5      174.98      229.74    136.75 o 
   5  39   5      263.56      201.24     70.78 o 
   6  39   5       55.35       41.94     66.77 o 
   7  39   5       11.35       64.86     78.77 o 
  -6  40   5       51.33       19.12     61.69 o 
  -5  40   5      465.48      517.95     73.23 o 
  -4  40   5      115.58      111.81     57.84 o 
  -3  40   5      156.84      169.18     59.43 o 
  -2  40   5       43.62       47.13     45.29 o 
  -1  40   5       60.59       86.23     57.72 o 
   0  40   5       37.63       63.11     67.64 o 
   1  40   5        1.25      -15.57     54.32 o 
   2  40   5      129.88       79.43     56.99 o 
   3  40   5       36.28       27.35     63.72 o 
   4  40   5      373.48      395.21     84.99 o 
   5  40   5       13.35       74.28     72.28 o 
   6  40   5      169.62      185.73     79.90 o 
  -5  41   5      158.08      165.40     61.06 o 
  -4  41   5      225.70      207.57     64.53 o 
  -3  41   5      114.72      167.28     62.39 o 
  -2  41   5       22.54       58.97     79.22 o 
  -1  41   5       77.64      121.31     61.66 o 
   0  41   5      202.12      244.52     64.28 o 
   1  41   5       64.99       17.12     59.43 o 
   2  41   5      260.72      321.15     66.01 o 
   3  41   5      291.73      188.00     82.05 o 
   4  41   5      147.34      146.49     71.07 o 
   5  41   5       19.00      -70.02     74.78 o 
  -3  42   5       30.03       19.25     59.06 o 
  -2  42   5      394.85      519.60     98.57 o 
  -1  42   5      212.85      289.44     63.60 o 
   0  42   5      286.63      352.10     67.03 o 
   1  42   5       56.57        8.37     57.72 o 
   2  42   5      180.41      215.63     69.08 o 
   3  42   5      151.46      167.75     76.90 o 
 -18   0   6       27.21      -10.94     82.05 o 
 -17   0   6       12.92      -82.05     82.05 o 
 -16   0   6        2.21      -31.26     53.74 o 
 -15   0   6       74.08      -51.66     52.11 o 
 -14   0   6      329.10      250.96     53.74 o 
 -13   0   6       48.31       56.52     45.93 o 
 -12   0   6     1196.04     1351.09    158.63 o 
 -11   0   6      383.54      432.13     82.05 o 
 -10   0   6      510.41      524.59     55.98 o 
  -9   0   6      117.54       99.79     57.43 o 
  -8   0   6      742.55      963.40     75.35 o 
  -7   0   6       15.44       77.26     30.22 o 
  -6   0   6     2667.99     2293.23    139.24 o 
  -5   0   6      274.54      286.39     32.71 o 
  -4   0   6     1231.40     1279.72     62.78 o 
  -3   0   6       43.29       44.35     15.15 o 
  -2   0   6    34027.43    34667.26   1459.54 o 
  -1   0   6      313.38      441.39     28.07 o 
   0   0   6      403.86      409.52     33.58 o 
   1   0   6     5255.27     4076.17    147.54 o 
   2   0   6    21614.40    22686.63    805.79 o 
   3   0   6    32154.99    31635.78   1259.56 o 
   4   0   6    11223.79    12068.04    483.90 o 
   5   0   6       71.01       54.70     15.79 o 
   6   0   6    21599.04    20716.62    829.37 o 
   7   0   6      149.60      166.22     30.15 o 
   8   0   6       69.11       22.81     18.94 o 
   9   0   6      156.76      174.46     24.87 o 
  10   0   6     2932.50     2814.03    157.31 o 
  11   0   6       32.88       54.12     62.90 o 
  12   0   6      125.19      142.22     65.64 o 
  13   0   6       77.25       82.05     71.11 o 
  14   0   6        0.88       21.88     60.17 o 
  15   0   6      309.00      448.54     92.99 o 
  16   0   6       40.11      158.63     71.11 o 
  17   0   6        1.37      -82.05     82.05 o 
  18   0   6        4.80       49.23     92.99 o 
 -18   1   6       53.37       65.64     69.62 o 
 -17   1   6       44.51       32.01     48.36 o 
 -16   1   6        3.53      -38.41     38.41 o 
 -15   1   6       25.08       12.12     34.66 o 
 -14   1   6      401.68      456.00     43.86 o 
 -13   1   6      296.74      413.63     68.69 o 
 -12   1   6      292.49      381.32     79.31 o 
 -11   1   6       85.13       11.18     44.35 o 
 -10   1   6      231.09      132.07     46.23 o 
  -9   1   6       14.62       -4.84     22.90 o 
  -8   1   6     4701.04     4812.47    167.02 o 
  -7   1   6     1604.91     1507.74     59.77 o 
  -6   1   6      895.34     1078.82     56.29 o 
  -5   1   6     1944.95     1931.01    291.36 o 
  -4   1   6    18233.13    20253.75    682.31 o 
  -3   1   6      265.99      215.98     20.50 o 
  -2   1   6     1220.89     1886.35    339.50 o 
  -1   1   6      820.86      709.06     35.17 o 
   0   1   6    23969.84    23898.03   1190.86 o 
   1   1   6     2291.66     1545.41    220.57 o 
   2   1   6     2192.35     2004.20    104.29 o 
   3   1   6     6570.18     6267.58    345.58 o 
   4   1   6    37272.51    39453.24   1045.69 o 
   5   1   6      325.07      345.19     23.03 o 
   6   1   6     5303.47     5509.68    159.20 o 
   7   1   6     2051.72     2389.73     73.43 o 
   8   1   6     4389.35     4778.25    139.53 o 
   9   1   6      347.33      391.43     29.00 o 
  10   1   6     3337.41     3195.57    110.93 o 
  11   1   6      246.41      216.46     38.13 o 
  12   1   6      114.91      142.22     46.41 o 
  13   1   6      119.48       57.43     46.41 o 
  14   1   6      428.78      360.73     55.98 o 
  15   1   6      348.70      304.89     71.11 o 
  16   1   6       25.19       74.63     53.74 o 
  17   1   6       40.28       31.50     55.98 o 
  18   1   6      199.88      125.81     87.52 o 
 -18   2   6      215.69      137.84     67.60 o 
 -17   2   6      101.38      101.62     49.89 o 
 -16   2   6      122.27      217.12     42.75 o 
 -15   2   6       65.28       51.89     36.54 o 
 -14   2   6      573.93      596.25     45.89 o 
 -13   2   6      584.86      608.77     44.03 o 
 -12   2   6     1490.11     1563.37    136.75 o 
 -11   2   6      813.25      795.42     75.35 o 
 -10   2   6     2910.53     2754.81    139.85 o 
  -9   2   6      153.83      108.14     25.22 o 
  -8   2   6     4616.86     4340.88    289.76 o 
  -7   2   6      476.54      309.11    137.32 o 
  -6   2   6      388.89      480.99     31.84 o 
  -5   2   6     2769.93     2453.18     88.33 o 
  -4   2   6      519.00      509.73     31.83 o 
  -3   2   6     1658.65     1526.78     81.02 o 
  -2   2   6    74721.84    80683.67   2709.87 o 
  -1   2   6      871.18      865.28     37.04 o 
   0   2   6    17542.79    16087.49    505.97 o 
   1   2   6     8841.32     6704.52    625.83 o 
   2   2   6      977.76      937.30     32.26 o 
   3   2   6     5276.36     5110.41    256.26 o 
   4   2   6    38915.20    39178.37   1100.43 o 
   5   2   6      337.93      360.63     17.29 o 
   6   2   6      815.13      880.08     34.66 o 
   7   2   6     1109.34     1241.69     38.74 o 
   8   2   6     5389.22     5400.54    147.87 o 
   9   2   6      140.31      246.01     49.76 o 
  10   2   6     1307.85     1291.45     52.81 o 
  11   2   6       50.28       22.86     30.41 o 
  12   2   6      448.95      426.94     50.28 o 
  13   2   6     1247.39     1238.96     86.45 o 
  14   2   6       93.03       54.94     57.43 o 
  15   2   6       48.41       32.82     50.28 o 
  16   2   6       42.17       67.87     87.52 o 
  17   2   6      175.58      269.64     61.89 o 
  18   2   6       79.91       40.78     63.73 o 
 -18   3   6      149.09       61.08     82.05 o 
 -17   3   6       15.44        2.14     46.05 o 
 -16   3   6       61.10       38.29     40.75 o 
 -15   3   6       28.08      -33.66     40.27 o 
 -14   3   6      710.16      549.86     59.21 o 
 -13   3   6      346.46      423.00     48.99 o 
 -12   3   6     3171.52     3384.56    227.00 o 
 -11   3   6      267.81      370.34    142.22 o 
 -10   3   6     4373.67     4182.44    203.78 o 
  -9   3   6      133.04       55.36     34.74 o 
  -8   3   6     4222.35     4360.18    179.81 o 
  -7   3   6      703.84      698.65     43.42 o 
  -6   3   6     2572.50     2251.03    112.42 o 
  -5   3   6     2372.30     2200.33    336.18 o 
  -4   3   6     8967.50     8341.90    283.64 o 
  -3   3   6      845.97      716.01     32.68 o 
  -2   3   6     4108.85     4160.69    143.61 o 
  -1   3   6     2238.08     1522.70     70.78 o 
   0   3   6      722.91     1510.50     82.55 o 
   1   3   6    24331.88    20552.71    513.77 o 
   2   3   6     8012.93     8889.55    308.35 o 
   3   3   6     1408.34     1536.72     68.96 o 
   4   3   6    11800.27    12837.69    360.88 o 
   5   3   6      363.19      423.93     42.00 o 
   6   3   6     6781.96     7869.61    223.72 o 
   7   3   6      632.29      712.73     29.13 o 
   8   3   6     3458.20     4074.49    111.89 o 
   9   3   6     1926.29     2241.43     69.80 o 
  10   3   6      492.87      494.92     28.94 o 
  11   3   6     2959.71     2630.69    208.78 o 
  12   3   6      522.83      478.34     44.21 o 
  13   3   6      259.68      273.17     48.23 o 
  14   3   6      132.12      272.86    128.54 o 
  15   3   6      136.43      238.62     60.17 o 
  16   3   6       97.54       50.85     52.11 o 
  17   3   6      425.08      482.26     67.60 o 
  18   3   6       28.39       43.76     65.41 o 
 -18   4   6       44.96       84.23     51.87 o 
 -17   4   6       42.37      -36.70     47.16 o 
 -16   4   6       16.93      -12.98     46.24 o 
 -15   4   6       19.33        9.00     36.54 o 
 -14   4   6      529.47      489.63     44.57 o 
 -13   4   6      438.41      410.51     45.79 o 
 -12   4   6     5085.12     5286.29    313.01 o 
 -11   4   6      109.00      136.67     32.19 o 
 -10   4   6     2916.21     2779.20    142.73 o 
  -9   4   6     1282.12     1151.72     69.33 o 
  -8   4   6     1172.37      831.79     67.60 o 
  -7   4   6      310.72      307.46     45.79 o 
  -6   4   6    12279.78    11506.36    390.91 o 
  -5   4   6     6561.11     5564.73    192.05 o 
  -4   4   6      405.82      305.00     17.66 o 
  -3   4   6     1804.44     1506.10     57.11 o 
  -2   4   6     7363.61     9322.86    315.87 o 
  -1   4   6     1522.27     1128.94     47.80 o 
   0   4   6   166580.13   167397.61   4986.92 o 
   1   4   6     2606.90     2229.49     63.99 o 
   2   4   6    12804.70    13206.00   1313.75 o 
   3   4   6     7770.77     7174.87    239.18 o 
   4   4   6     4875.24     5018.07    144.64 o 
   5   4   6      851.41      819.61     31.44 o 
   6   4   6     6593.67     6915.41    208.55 o 
   7   4   6     1493.55     1691.29    103.31 o 
   8   4   6     2539.60     2776.22    119.46 o 
   9   4   6     2576.05     2538.01     73.74 o 
  10   4   6     1169.66     1296.64    139.75 o 
  11   4   6      356.44      540.83     76.23 o 
  12   4   6      619.27      574.86     46.24 o 
  13   4   6     1460.35     1363.44     92.83 o 
  14   4   6       54.55      163.87     45.93 o 
  15   4   6       78.60      131.28     73.84 o 
  16   4   6       36.29       35.46     82.05 o 
  17   4   6       28.93       -5.47     54.15 o 
  18   4   6       59.70      -29.17     63.73 o 
 -18   5   6       50.71       23.52     51.52 o 
 -17   5   6       22.21       -7.37     49.41 o 
 -16   5   6       11.38      -30.31     43.99 o 
 -15   5   6       49.14      -18.61     36.14 o 
 -14   5   6      562.45      586.17     47.34 o 
 -13   5   6     1068.07     1135.28     90.96 o 
 -12   5   6     2345.93     2125.05    151.48 o 
 -11   5   6      391.30      385.44     50.88 o 
 -10   5   6     1909.62     1706.46     96.72 o 
  -9   5   6      968.74     1074.33    103.91 o 
  -8   5   6      742.83      800.68     63.16 o 
  -7   5   6      366.60      292.47     53.69 o 
  -6   5   6     1851.30     1905.74     71.03 o 
  -5   5   6     2644.13     1829.32     85.30 o 
  -4   5   6     6253.46     5474.34    422.07 o 
  -3   5   6      879.63      780.46     34.29 o 
  -2   5   6     8259.20     8045.05    274.06 o 
  -1   5   6      295.93      363.93     27.06 o 
   0   5   6     1231.91     1532.88    305.55 o 
   1   5   6     8984.84     7502.61    204.63 o 
   2   5   6    37348.80    35492.93   1102.41 o 
   3   5   6      643.89      679.46    167.81 o 
   4   5   6    11865.73    12107.44    342.39 o 
   5   5   6     9539.82     9386.82    267.73 o 
   6   5   6     4674.13     5316.23    154.81 o 
   7   5   6     1004.64     1042.14     38.00 o 
   8   5   6      754.43     1014.90     38.38 o 
   9   5   6     1743.20     2011.35     95.80 o 
  10   5   6     2565.38     2412.04     93.57 o 
  11   5   6     1687.99     1671.70     76.58 o 
  12   5   6      570.49      500.73     43.08 o 
  13   5   6      699.24      561.19     50.53 o 
  14   5   6      254.91      333.27     98.46 o 
  15   5   6      370.47      323.58     55.98 o 
  16   5   6      132.10      150.61     79.31 o 
  17   5   6       31.54       21.88     61.89 o 
  18   5   6        1.83      -59.01     63.73 o 
 -18   6   6        2.78      -50.33     50.33 o 
 -17   6   6      164.91      145.51     64.98 o 
 -16   6   6        0.79      -27.97     45.19 o 
 -15   6   6       88.81       77.92     33.38 o 
 -14   6   6      775.50      780.79     70.27 o 
 -13   6   6     1251.57     1390.90     86.86 o 
 -12   6   6      612.76      650.19    108.48 o 
 -11   6   6      525.86      658.37     67.87 o 
 -10   6   6      583.82      637.63    109.03 o 
  -9   6   6     2432.46     2209.67    115.59 o 
  -8   6   6     3091.65     3115.53    152.81 o 
  -7   6   6      344.90      386.58     77.78 o 
  -6   6   6      657.91      810.25     76.78 o 
  -5   6   6      203.50      266.02     35.35 o 
  -4   6   6     8422.89     8131.10    275.36 o 
  -3   6   6      620.80      577.14     28.74 o 
  -2   6   6     2323.13     2966.66    130.20 o 
  -1   6   6      535.03      653.95    101.14 o 
   0   6   6    51015.60    49105.48   1462.03 o 
   1   6   6     1949.79     1983.56    282.46 o 
   2   6   6    26392.22    29048.91    839.82 o 
   3   6   6     8828.08     7548.48    223.44 o 
   4   6   6     5183.19     4351.50    125.03 o 
   5   6   6     3479.41     3880.72    113.69 o 
   6   6   6      700.03      736.03     30.29 o 
   7   6   6     3297.07     3593.69    106.71 o 
   8   6   6     1098.72     1145.60    199.97 o 
   9   6   6     1813.63     1891.27     61.50 o 
  10   6   6      741.45      771.23     40.48 o 
  11   6   6      691.44      691.71     57.64 o 
  12   6   6       90.26      139.30     34.74 o 
  13   6   6       11.16        9.88     34.45 o 
  14   6   6      797.39      750.40     92.99 o 
  15   6   6      159.64      145.26     65.64 o 
  16   6   6      471.98      517.18     65.75 o 
  17   6   6       85.84      131.28     90.25 o 
  18   6   6       92.71       91.70     65.41 o 
 -18   7   6        1.90       23.30     51.52 o 
 -17   7   6      100.77      129.33     49.74 o 
 -16   7   6      319.22      391.21     55.07 o 
 -15   7   6       17.59       -0.20     36.85 o 
 -14   7   6      537.57      622.00     42.76 o 
 -13   7   6      195.25      142.89     39.39 o 
 -12   7   6      561.95      595.01     52.18 o 
 -11   7   6      201.01      235.18     38.67 o 
 -10   7   6     1877.70     1985.52    184.39 o 
  -9   7   6      292.66      335.66     63.64 o 
  -8   7   6      683.32      899.90     58.74 o 
  -7   7   6     1208.68     1341.90     65.37 o 
  -6   7   6      358.90      340.16     49.33 o 
  -5   7   6      529.07      388.59     59.28 o 
  -4   7   6     3471.64     3299.25    116.09 o 
  -3   7   6     2347.34     1976.49     86.61 o 
  -2   7   6     5992.69     6228.49    213.97 o 
  -1   7   6     1376.41      783.79     44.95 o 
   0   7   6    80798.07    83858.52   2493.64 o 
   1   7   6     1290.95      855.73     37.98 o 
   2   7   6     7186.53     7721.70    451.47 o 
   3   7   6     1142.47     1260.40    168.17 o 
   4   7   6     4197.43     3428.35    100.94 o 
   5   7   6     7857.79     7658.43    218.01 o 
   6   7   6     1654.85     1676.87     86.48 o 
   7   7   6      397.88      541.52     30.58 o 
   8   7   6     1157.84     1211.65     44.54 o 
   9   7   6      487.71      554.24     55.07 o 
  10   7   6     2123.82     2308.63    197.99 o 
  11   7   6     1329.88     1189.64     71.06 o 
  12   7   6      253.17      309.93     48.14 o 
  13   7   6      208.25      198.05     38.95 o 
  14   7   6      107.58      108.31     48.23 o 
  15   7   6       28.31       -3.79     49.84 o 
  16   7   6       83.60       13.67    134.01 o 
  17   7   6       64.42      108.89     61.52 o 
  18   7   6       60.51       44.27     61.52 o 
 -18   8   6      338.75      448.82     86.45 o 
 -17   8   6       39.10       75.99     49.41 o 
 -16   8   6      484.60      597.32     58.54 o 
 -15   8   6       72.91       32.44     37.41 o 
 -14   8   6      332.29      399.06     54.18 o 
 -13   8   6       19.50       46.99     49.52 o 
 -12   8   6     1621.23     1539.62     90.78 o 
 -11   8   6      398.37      472.94     65.16 o 
 -10   8   6     6441.49     6779.79    319.53 o 
  -9   8   6      627.97      740.80     57.28 o 
  -8   8   6    12931.57    13431.20    616.50 o 
  -7   8   6      756.56      752.36     99.98 o 
  -6   8   6    13015.96    12582.36    427.46 o 
  -5   8   6      904.10      950.76     41.39 o 
  -4   8   6      750.94      684.79     40.03 o 
  -3   8   6     2251.25     2036.22     74.36 o 
  -2   8   6     1533.75     1731.31    303.62 o 
  -1   8   6     6592.89     5831.19    199.50 o 
   0   8   6    32953.84    34439.36   1140.36 o 
   1   8   6      517.80      709.26     51.78 o 
   2   8   6    29371.56    30660.78    887.21 o 
   3   8   6     8010.43     8061.54    269.25 o 
   4   8   6      145.62      125.03     20.71 o 
   5   8   6      254.58      271.61     17.17 o 
   6   8   6     3652.62     4010.88    125.37 o 
   7   8   6     4504.95     4810.92    139.78 o 
   8   8   6     1840.25     2154.79     68.39 o 
   9   8   6      111.48      103.12     23.99 o 
  10   8   6     5210.99     5022.71    165.93 o 
  11   8   6       87.04      138.11     45.26 o 
  12   8   6      365.88      397.75     43.08 o 
  13   8   6       21.04      -34.74     34.74 o 
  14   8   6      413.55      315.00     47.16 o 
  15   8   6        1.62      -48.23     48.23 o 
  16   8   6       57.86       49.23     50.28 o 
  17   8   6       49.05       74.76     63.73 o 
  18   8   6       18.40       72.27    142.22 o 
 -18   9   6      230.24      251.21     57.66 o 
 -17   9   6      112.36      153.74     51.15 o 
 -16   9   6        8.25       30.96     66.60 o 
 -15   9   6      207.16      187.71     38.77 o 
 -14   9   6       69.03       86.82     32.13 o 
 -13   9   6      464.92      439.52     47.46 o 
 -12   9   6      460.33      504.28     49.00 o 
 -11   9   6        3.38       29.51     25.02 o 
 -10   9   6     1148.90     1160.02     75.27 o 
  -9   9   6     3204.98     3094.05    245.79 o 
  -8   9   6     2185.74     2006.49    105.14 o 
  -7   9   6     2970.83     2903.80    142.48 o 
  -6   9   6    16643.07    17306.21    645.56 o 
  -5   9   6     3256.49     3319.49    117.54 o 
  -4   9   6      926.99      808.81     37.15 o 
  -3   9   6     1012.16      652.64     40.08 o 
  -2   9   6     6463.84     6698.04    228.45 o 
  -1   9   6     5490.80     5278.75    179.54 o 
   0   9   6    47752.57    46865.07   1399.85 o 
   1   9   6     3331.75     3246.37    100.69 o 
   2   9   6     5244.17     5048.34    148.89 o 
   3   9   6     6822.98     6972.21    220.43 o 
   4   9   6     2689.48     2640.46     87.79 o 
   5   9   6     1926.23     1737.53     56.11 o 
   6   9   6      417.45      529.12     33.24 o 
   7   9   6       70.50       66.67     16.10 o 
   8   9   6     2017.06     2353.17     74.36 o 
   9   9   6     2773.92     2821.48     98.15 o 
  10   9   6     7619.12     7282.61    233.19 o 
  11   9   6     4074.19     3562.67    122.01 o 
  12   9   6       37.72      102.30     50.67 o 
  13   9   6      188.89      186.03     39.92 o 
  14   9   6       10.03       21.88     39.69 o 
  15   9   6        7.88      -60.39     73.84 o 
  16   9   6       42.91       43.76     55.98 o 
  17   9   6      138.60      102.11     68.37 o 
  18   9   6      168.20      230.05     66.94 o 
 -18  10   6      219.70      200.65     58.54 o 
 -17  10   6      119.52      127.34     54.48 o 
 -16  10   6       46.89       83.04     52.63 o 
 -15  10   6      109.17      114.66     39.99 o 
 -14  10   6      211.85      191.25     35.45 o 
 -13  10   6     1522.15     1626.00     94.92 o 
 -12  10   6     1031.61     1044.21     95.28 o 
 -11  10   6      280.79      282.14     40.08 o 
 -10  10   6      566.82      566.33     66.44 o 
  -9  10   6      709.20      735.47     53.50 o 
  -8  10   6      250.16      202.81     29.71 o 
  -7  10   6       42.41      191.55     73.47 o 
  -6  10   6    13991.82    14603.12    669.43 o 
  -5  10   6     1613.14     1680.23     71.06 o 
  -4  10   6     3545.35     4180.20    146.45 o 
  -3  10   6     3119.31     2671.24    180.55 o 
  -2  10   6      523.44      417.49     59.25 o 
  -1  10   6     3538.57     3663.76    127.38 o 
   0  10   6     5179.88     5502.10    658.46 o 
   1  10   6     4718.39     4581.56    140.73 o 
   2  10   6    16131.69    15403.83    445.85 o 
   3  10   6      260.09      419.88    128.69 o 
   4  10   6     3547.70     3743.16    230.67 o 
   5  10   6     1194.97     1043.08    195.80 o 
   6  10   6      265.59      250.16     68.52 o 
   7  10   6     1885.40     1660.04     55.17 o 
   8  10   6     2132.40     2282.02     73.07 o 
   9  10   6     2965.12     3190.38    108.38 o 
  10  10   6      602.72      573.31     51.86 o 
  11  10   6     1555.58     1453.95     77.06 o 
  12  10   6      625.65      707.15     46.37 o 
  13  10   6       41.04      -26.72     35.70 o 
  14  10   6      149.37      158.63     42.03 o 
  15  10   6        6.88      -28.44     54.70 o 
  16  10   6      659.95      601.37     73.49 o 
  17  10   6        3.70       14.95     62.90 o 
  18  10   6       12.10       14.85     82.05 o 
 -18  11   6      402.23      474.79     65.07 o 
 -17  11   6        5.98       -0.70     51.31 o 
 -16  11   6      218.51      225.13     44.03 o 
 -15  11   6       72.38       51.85     38.77 o 
 -14  11   6      422.18      314.46     42.06 o 
 -13  11   6       16.95      102.32     31.23 o 
 -12  11   6     3938.62     4063.86    189.84 o 
 -11  11   6      271.92      240.07     42.40 o 
 -10  11   6     1293.01     1131.77     72.85 o 
  -9  11   6     2361.68     2142.59    112.43 o 
  -8  11   6      225.86      263.68     33.77 o 
  -7  11   6      181.86      136.91     32.19 o 
  -6  11   6     2223.99     1983.42    103.58 o 
  -5  11   6      673.43      812.72    141.08 o 
  -4  11   6      781.24      649.59     71.85 o 
  -3  11   6     1692.60     1795.27    158.69 o 
  -2  11   6    11119.96    11180.75    379.92 o 
  -1  11   6     2150.23     2279.00    146.40 o 
   0  11   6     3098.31     4423.17    135.94 o 
   1  11   6     6812.29     6712.10    294.37 o 
   2  11   6     1292.36     1468.16     95.94 o 
   3  11   6     9797.92    10144.56    315.89 o 
   4  11   6    13967.31    14254.20    444.20 o 
   5  11   6     1170.99     1369.22     52.09 o 
   6  11   6      600.04      526.86     24.61 o 
   7  11   6     1110.23     1071.01     40.73 o 
   8  11   6     1288.30     1548.28     86.47 o 
   9  11   6     1581.94     1740.48     67.12 o 
  10  11   6      178.20      153.22     25.19 o 
  11  11   6     1020.02     1014.08     56.10 o 
  12  11   6      169.72      214.82     32.48 o 
  13  11   6       11.78      -34.64     34.74 o 
  14  11   6      228.06      211.07     43.08 o 
  15  11   6       34.79       49.23     71.11 o 
  16  11   6        8.46       79.60     76.58 o 
  17  11   6      143.80      254.43     67.60 o 
 -17  12   6      281.10      235.08     54.48 o 
 -16  12   6        5.30      -23.96     40.58 o 
 -15  12   6       97.39       96.15     39.86 o 
 -14  12   6      532.71      495.68     64.14 o 
 -13  12   6        7.05       24.65     30.39 o 
 -12  12   6     2120.62     2230.58    160.15 o 
 -11  12   6      973.84      884.09    134.89 o 
 -10  12   6      786.45      737.75     44.07 o 
  -9  12   6     2814.42     2797.70    140.42 o 
  -8  12   6      493.84      478.62     40.99 o 
  -7  12   6      177.39      253.01     60.27 o 
  -6  12   6      509.26      642.39    273.50 o 
  -5  12   6     1768.04     1583.77     68.41 o 
  -4  12   6     1502.40     1445.79     63.26 o 
  -3  12   6      819.35      776.42    101.93 o 
  -2  12   6      267.19      372.10    150.88 o 
  -1  12   6      549.00      782.60     63.95 o 
   0  12   6    15589.94    17342.01    560.50 o 
   1  12   6     2127.70     1833.41     64.72 o 
   2  12   6     2063.14     2051.88    110.01 o 
   3  12   6     2999.11     3196.10    167.54 o 
   4  12   6     5671.04     5959.08    225.14 o 
   5  12   6      377.17      432.71     24.26 o 
   6  12   6      151.12      146.44     19.57 o 
   7  12   6     1711.03     1674.82     69.98 o 
   8  12   6      905.15      909.10     80.97 o 
   9  12   6      527.38      524.37     30.83 o 
  10  12   6      370.47      388.55     41.55 o 
  11  12   6      635.27      735.64     46.10 o 
  12  12   6       23.54      -14.09     29.90 o 
  13  12   6        3.96        5.31     36.75 o 
  14  12   6      231.87      252.68     44.77 o 
  15  12   6       86.94       37.43     41.77 o 
  16  12   6       17.22       27.74     71.11 o 
  17  12   6       62.81       67.76     59.86 o 
 -17  13   6       31.65       49.82     49.41 o 
 -16  13   6       90.04       80.49     41.52 o 
 -15  13   6      168.27      251.88     47.45 o 
 -14  13   6       58.98       -2.99     35.03 o 
 -13  13   6       73.56      118.59     32.38 o 
 -12  13   6      534.75      543.91     98.69 o 
 -11  13   6      744.49      616.48     80.84 o 
 -10  13   6      264.13      335.08     37.90 o 
  -9  13   6     1023.06      895.88     85.38 o 
  -8  13   6     2402.12     2802.27    148.65 o 
  -7  13   6        6.83       47.73     26.45 o 
  -6  13   6    13049.48    13813.98    634.58 o 
  -5  13   6      430.20      456.07     37.63 o 
  -4  13   6       57.61      170.65     74.22 o 
  -3  13   6      661.13      639.38     39.48 o 
  -2  13   6     5888.16     6545.43    248.39 o 
  -1  13   6     3538.51     3587.81    140.15 o 
   0  13   6     1308.94     1893.91     70.69 o 
   1  13   6      310.81      278.84     18.92 o 
   2  13   6    62600.34    69261.27   2226.61 o 
   3  13   6     2955.93     3020.88     99.52 o 
   4  13   6     3526.26     3557.82    116.79 o 
   5  13   6     1383.91     1276.82     52.12 o 
   6  13   6      215.79      298.52     39.07 o 
   7  13   6      177.73      275.91     40.00 o 
   8  13   6       53.31       52.61     17.43 o 
   9  13   6     1020.31     1197.71     64.02 o 
  10  13   6      665.90      584.62     41.72 o 
  11  13   6     2041.62     2038.71     99.15 o 
  12  13   6       27.23       24.24     29.45 o 
  13  13   6      174.37      102.99     38.58 o 
  14  13   6        0.63       17.02     39.39 o 
  15  13   6      102.36      107.74     45.46 o 
  16  13   6      233.60      377.26     76.58 o 
  17  13   6       25.51       19.39     63.03 o 
 -17  14   6       82.26      175.04     73.84 o 
 -16  14   6       11.50        0.52     39.48 o 
 -15  14   6      214.05      200.13     43.42 o 
 -14  14   6      276.63      351.41     42.75 o 
 -13  14   6      328.64      384.41     41.47 o 
 -12  14   6      671.15      697.06     80.53 o 
 -11  14   6     1843.41     1527.34    123.49 o 
 -10  14   6      558.34      593.39     65.08 o 
  -9  14   6     1175.93     1055.82     56.99 o 
  -8  14   6     1571.85     1576.16    116.22 o 
  -7  14   6      176.05      159.88     28.98 o 
  -6  14   6    12481.36    12820.57    588.19 o 
  -5  14   6     1985.02     2178.39    111.38 o 
  -4  14   6    10858.05    11298.71    424.72 o 
  -3  14   6     6219.21     5459.59    209.18 o 
  -2  14   6     1556.41     2093.21     86.30 o 
  -1  14   6     3989.60     4042.50    233.70 o 
   0  14   6      161.43      124.72     15.97 o 
   1  14   6      677.95      755.19     60.75 o 
   2  14   6     7233.48     8286.67    485.77 o 
   3  14   6     2489.93     2423.96    148.71 o 
   4  14   6     1410.92     1443.27     73.39 o 
   5  14   6     3894.55     3568.49    108.80 o 
   6  14   6      905.57      994.94     44.89 o 
   7  14   6      111.67      107.56     23.88 o 
   8  14   6     1328.00     1225.93    165.13 o 
   9  14   6      424.38      344.03     31.67 o 
  10  14   6      942.24      877.23     49.75 o 
  11  14   6     1229.69     1136.71     62.37 o 
  12  14   6       82.70       58.62     30.51 o 
  13  14   6      153.31      179.54     42.32 o 
  14  14   6       87.32       13.75     38.58 o 
  15  14   6      128.37      124.58     63.46 o 
  16  14   6      809.09      886.01     98.46 o 
  17  14   6       12.61       69.18     64.40 o 
 -17  15   6      100.59      234.90     67.60 o 
 -16  15   6      107.15       88.71     53.50 o 
 -15  15   6      172.47      237.11     52.18 o 
 -14  15   6      424.03      576.36     47.76 o 
 -13  15   6      242.83      270.27     38.73 o 
 -12  15   6       78.37       70.75     40.27 o 
 -11  15   6      350.59      374.91     38.18 o 
 -10  15   6      417.35      443.70     43.14 o 
  -9  15   6      166.81      138.97     61.43 o 
  -8  15   6      203.30      210.76     24.16 o 
  -7  15   6     2235.38     2493.84    171.59 o 
  -6  15   6     3193.34     3407.07    189.70 o 
  -5  15   6      280.02      327.56     55.29 o 
  -4  15   6      881.23      783.66     54.48 o 
  -3  15   6     5562.56     5037.02    194.43 o 
  -2  15   6      312.93      347.28     26.84 o 
  -1  15   6      406.70      376.75     31.38 o 
   0  15   6     7031.65     6944.44    258.48 o 
   1  15   6      945.85     1127.18     45.64 o 
   2  15   6     1447.68     1574.03     95.31 o 
   3  15   6     1183.97     1139.98     69.48 o 
   4  15   6     3383.36     3920.52    127.21 o 
   5  15   6       75.36       62.11     16.72 o 
   6  15   6      368.00      391.56     22.60 o 
   7  15   6      303.82      343.40     42.79 o 
   8  15   6      955.54      837.39     70.61 o 
   9  15   6      381.00      343.59     51.82 o 
  10  15   6     1069.46      948.90    100.23 o 
  11  15   6      118.33      162.83     32.84 o 
  12  15   6     1837.27     1706.33     81.13 o 
  13  15   6      353.19      326.50     39.42 o 
  14  15   6        0.30       26.89     40.25 o 
  15  15   6       56.76       17.29     42.60 o 
  16  15   6       56.98       87.91     64.56 o 
  17  15   6       90.84      289.91    103.93 o 
 -17  16   6        6.52        4.02     64.40 o 
 -16  16   6      503.76      631.16     68.38 o 
 -15  16   6      264.85      150.12     50.33 o 
 -14  16   6      149.18      146.14     49.41 o 
 -13  16   6      505.11      550.50     46.61 o 
 -12  16   6      404.94      387.20     42.48 o 
 -11  16   6     1771.19     1879.77    112.07 o 
 -10  16   6      307.09      276.61     52.11 o 
  -9  16   6     1169.38     1170.59     58.93 o 
  -8  16   6      809.28      755.28     56.14 o 
  -7  16   6      395.26      442.11     75.01 o 
  -6  16   6     1494.39     1519.46     84.80 o 
  -5  16   6      348.34      300.59     32.95 o 
  -4  16   6    15900.47    17846.48    815.08 o 
  -3  16   6     1470.88     1672.76    215.56 o 
  -2  16   6     1834.52     2154.66    136.59 o 
  -1  16   6     2357.20     2134.17    240.81 o 
   0  16   6      776.59      736.86     75.64 o 
   1  16   6     5815.25     6124.93    361.71 o 
   2  16   6     4586.89     5295.77    175.15 o 
   3  16   6     2213.49     1928.18     64.30 o 
   4  16   6      175.91      176.34     16.52 o 
   5  16   6      939.00      842.92     89.29 o 
   6  16   6      765.75      887.76     36.75 o 
   7  16   6     1384.11     1345.74     55.84 o 
   8  16   6      416.28      347.27     67.88 o 
   9  16   6      161.43      139.90     28.23 o 
  10  16   6       13.13      -20.83     27.52 o 
  11  16   6      673.56      657.97     54.02 o 
  12  16   6      562.08      495.49     43.42 o 
  13  16   6       16.13       28.78     33.91 o 
  14  16   6      362.66      422.24     50.68 o 
  15  16   6      117.09       84.45     43.31 o 
  16  16   6      117.45      271.86     69.30 o 
  17  16   6      105.26      213.33     98.46 o 
 -17  17   6      430.25      469.83     79.22 o 
 -16  17   6       42.72       53.62     55.36 o 
 -15  17   6       74.94      101.41     52.40 o 
 -14  17   6      602.60      677.78     67.32 o 
 -13  17   6      182.35      180.93     47.16 o 
 -12  17   6      870.39     1002.37     74.42 o 
 -11  17   6       85.20      125.16     43.99 o 
 -10  17   6      423.85      337.07     47.16 o 
  -9  17   6     1153.16     1063.56     69.13 o 
  -8  17   6     1013.19      962.51     64.90 o 
  -7  17   6        9.09       -2.94     26.45 o 
  -6  17   6     2207.20     2070.73    142.55 o 
  -5  17   6      164.49      122.24     27.24 o 
  -4  17   6      662.07      757.64     54.81 o 
  -3  17   6      975.16     1146.95     78.23 o 
  -2  17   6     3312.47     3610.89    207.74 o 
  -1  17   6     3541.43     3688.22    144.78 o 
   0  17   6     1630.25     1115.28    153.17 o 
   1  17   6     6314.95     6437.05    212.69 o 
   2  17   6      498.03      631.10     32.29 o 
   3  17   6     1456.09     1435.53     51.51 o 
   4  17   6     1345.59     1366.59     48.99 o 
   5  17   6      340.19      374.75     44.44 o 
   6  17   6      707.88      799.67     35.06 o 
   7  17   6       88.02       81.58     21.15 o 
   8  17   6      983.82     1129.44     84.48 o 
   9  17   6     2420.81     2321.68     96.80 o 
  10  17   6      155.01      108.12     41.84 o 
  11  17   6     1726.13     1516.53     74.67 o 
  12  17   6      496.19      467.03     42.27 o 
  13  17   6      465.70      407.62     43.35 o 
  14  17   6       91.47      108.65     55.98 o 
  15  17   6        3.59       66.14    114.87 o 
  16  17   6       85.45      195.51     66.94 o 
  17  17   6       28.45       82.05    109.40 o 
 -16  18   6       39.15       53.45     57.51 o 
 -15  18   6      123.40        3.65     57.59 o 
 -14  18   6      380.85      449.64     58.54 o 
 -13  18   6      894.41      812.53     68.90 o 
 -12  18   6      414.24      371.60     50.33 o 
 -11  18   6      502.57      529.77     58.54 o 
 -10  18   6      676.58      617.63     60.71 o 
  -9  18   6      335.06      338.60     47.37 o 
  -8  18   6      798.80      771.49     54.62 o 
  -7  18   6      399.75      367.87     39.00 o 
  -6  18   6      263.82      207.96     33.54 o 
  -5  18   6      251.37      202.55     31.26 o 
  -4  18   6     1428.93     1384.78     93.91 o 
  -3  18   6     1452.40     1626.99     87.68 o 
  -2  18   6       11.14       17.10     24.87 o 
  -1  18   6     1816.04     1895.06     98.72 o 
   0  18   6     1804.96     1736.03    333.97 o 
   1  18   6     2444.87     2662.38     93.57 o 
   2  18   6     3956.58     3512.17    111.44 o 
   3  18   6       74.23       67.08     13.72 o 
   4  18   6      943.50     1064.36     67.51 o 
   5  18   6     3263.16     3366.35    105.28 o 
   6  18   6      481.63      553.45     36.75 o 
   7  18   6      217.60      193.72     36.18 o 
   8  18   6     2840.00     2987.67    142.77 o 
   9  18   6      100.69      114.82     37.63 o 
  10  18   6     1358.56     1298.19     81.31 o 
  11  18   6      324.38      377.30     41.06 o 
  12  18   6       33.46        7.61     31.42 o 
  13  18   6      179.45      185.87     70.88 o 
  14  18   6      336.50      320.46     66.94 o 
  15  18   6      281.86      300.94     69.62 o 
  16  18   6        4.21        0.00     90.25 o 
 -16  19   6      476.10      585.18     83.78 o 
 -15  19   6      250.25      304.67     62.79 o 
 -14  19   6      174.90       74.86     53.50 o 
 -13  19   6       58.62       76.21     54.06 o 
 -12  19   6      679.33      784.07     67.83 o 
 -11  19   6      280.16      344.62     61.89 o 
 -10  19   6      496.17      437.76     55.57 o 
  -9  19   6      778.20      792.27     73.70 o 
  -8  19   6     1101.23     1043.54     61.58 o 
  -7  19   6       46.85       50.21     27.82 o 
  -6  19   6      535.15      455.58     40.99 o 
  -5  19   6      381.77      380.91     41.73 o 
  -4  19   6      511.49      618.92     57.83 o 
  -3  19   6      419.73      526.95     43.60 o 
  -2  19   6      513.04      591.73     44.21 o 
  -1  19   6      704.04      608.28     43.99 o 
   0  19   6     1517.43     1520.63     90.01 o 
   1  19   6     4664.19     4943.27    195.70 o 
   2  19   6     1288.27     1528.90     55.28 o 
   3  19   6     4151.49     4205.34    131.16 o 
   4  19   6     6243.50     6732.11    227.70 o 
   5  19   6      174.66      163.19     25.66 o 
   6  19   6     2552.59     2823.93    117.91 o 
   7  19   6      777.65      724.40     57.28 o 
   8  19   6     2149.64     2051.01    108.04 o 
   9  19   6       38.15       13.31     36.51 o 
  10  19   6     2053.19     1927.90    107.31 o 
  11  19   6      596.54      468.43     52.18 o 
  12  19   6      134.65      126.57     42.87 o 
  13  19   6      135.88      227.98     51.52 o 
  14  19   6       49.39      107.46     59.86 o 
  15  19   6       97.79      117.60     61.89 o 
  16  19   6       83.90       83.42     69.30 o 
 -16  20   6       35.94      -56.23     80.30 o 
 -15  20   6       19.01       25.88     52.40 o 
 -14  20   6      167.92       73.26     50.33 o 
 -13  20   6       93.16       49.96     47.16 o 
 -12  20   6       60.79       75.97     45.46 o 
 -11  20   6      370.12      352.13     88.16 o 
 -10  20   6      585.67      493.13     57.51 o 
  -9  20   6      274.00      326.59     84.18 o 
  -8  20   6     1757.05     1806.12    133.43 o 
  -7  20   6       60.00       13.27     27.52 o 
  -6  20   6      898.93      768.18     55.07 o 
  -5  20   6      217.02      177.60     34.21 o 
  -4  20   6     5480.65     5711.13    270.31 o 
  -3  20   6      132.48      181.17     31.96 o 
  -2  20   6       21.68       55.48     26.93 o 
  -1  20   6      261.53      234.74     28.23 o 
   0  20   6     5034.07     5362.08    313.44 o 
   1  20   6      863.83      763.85     36.56 o 
   2  20   6     1186.41     1400.53     79.84 o 
   3  20   6      905.99      787.68    109.59 o 
   4  20   6     5286.77     5590.64    217.78 o 
   5  20   6     1457.76     1682.11     77.71 o 
   6  20   6     1065.36     1228.08     74.21 o 
   7  20   6       18.64       16.96     29.71 o 
   8  20   6      439.25      408.90     44.77 o 
   9  20   6      639.76      561.80     54.33 o 
  10  20   6       79.19        9.80     39.39 o 
  11  20   6     2161.18     2222.26    117.84 o 
  12  20   6       49.58       61.60     46.05 o 
  13  20   6       83.12      134.05     50.33 o 
  14  20   6       36.76       88.58     59.86 o 
  15  20   6       20.94       78.07     63.03 o 
  16  20   6       24.37       20.89     63.73 o 
 -16  21   6       53.65      -33.28     85.20 o 
 -15  21   6       98.16       58.22     75.24 o 
 -14  21   6       27.12       43.00     48.67 o 
 -13  21   6      215.63      184.70     51.31 o 
 -12  21   6      145.41      148.52     50.33 o 
 -11  21   6       39.96       56.36     46.05 o 
 -10  21   6      520.95      600.41    137.65 o 
  -9  21   6      384.03      328.27     47.96 o 
  -8  21   6      168.15      103.78     31.42 o 
  -7  21   6      765.92      653.02     66.92 o 
  -6  21   6     3045.74     3172.97    153.17 o 
  -5  21   6      442.15      435.11     37.80 o 
  -4  21   6     1121.90     1038.33     62.37 o 
  -3  21   6      114.59      128.96     26.94 o 
  -2  21   6     1189.58     1160.45     80.77 o 
  -1  21   6      158.59      181.59     26.81 o 
   0  21   6      246.25      231.31     44.21 o 
   1  21   6       49.81       44.62     26.05 o 
   2  21   6     3581.64     3910.58    187.12 o 
   3  21   6      906.85      834.99     50.35 o 
   4  21   6      877.38     1079.84     56.55 o 
   5  21   6     1226.30     1174.65     62.01 o 
   6  21   6     2390.10     2531.90    125.81 o 
   7  21   6      336.19      352.00     43.31 o 
   8  21   6      444.37      474.49     48.67 o 
   9  21   6      139.77      267.02     44.95 o 
  10  21   6      167.38      148.22     41.58 o 
  11  21   6      332.64      449.87     53.09 o 
  12  21   6      172.66      140.40     47.37 o 
  13  21   6       68.74      101.90     48.99 o 
  14  21   6       36.51       93.39     48.99 o 
  15  21   6      616.90      687.11    114.87 o 
  16  21   6       89.93      139.48     69.62 o 
 -15  22   6       65.71      110.27     55.36 o 
 -14  22   6       90.27       81.10     55.36 o 
 -13  22   6       50.07       52.98     49.74 o 
 -12  22   6       17.52       73.90     46.53 o 
 -11  22   6      112.03      164.47     47.17 o 
 -10  22   6      668.16      648.02     64.00 o 
  -9  22   6      870.47      835.11     67.83 o 
  -8  22   6       38.09       56.30     33.16 o 
  -7  22   6     1700.94     1439.75    107.84 o 
  -6  22   6     1323.75     1352.64    100.27 o 
  -5  22   6      537.21      549.63     43.34 o 
  -4  22   6     1288.77     1039.49     59.80 o 
  -3  22   6      627.07      488.88     38.00 o 
  -2  22   6      495.29      525.20     39.02 o 
  -1  22   6     1219.54     1283.27     75.79 o 
   0  22   6      420.49      382.79     34.21 o 
   1  22   6      686.39      700.51     44.82 o 
   2  22   6     2007.47     2216.00    115.48 o 
   3  22   6       55.63       59.81     23.68 o 
   4  22   6      164.33      164.32     26.84 o 
   5  22   6       34.80       58.55     26.11 o 
   6  22   6     2609.22     2695.93    140.72 o 
   7  22   6     1060.98     1125.18     72.09 o 
   8  22   6       23.14       17.29     37.63 o 
   9  22   6      761.83      727.58     67.06 o 
  10  22   6       60.40       14.31     39.02 o 
  11  22   6      285.07      245.32     48.99 o 
  12  22   6       21.68       43.09     44.95 o 
  13  22   6       42.27       33.63     48.36 o 
  14  22   6       16.63       -2.82     50.33 o 
  15  22   6      103.46      124.82    131.28 o 
 -15  23   6       13.34       58.72     54.33 o 
 -14  23   6       91.02      104.50     53.90 o 
 -13  23   6      562.25      528.92     66.65 o 
 -12  23   6       53.70        1.60     62.80 o 
 -11  23   6      728.63      678.81     64.27 o 
 -10  23   6       37.86       29.67     44.38 o 
  -9  23   6      811.34      757.13     76.60 o 
  -8  23   6      324.29      336.88     36.49 o 
  -7  23   6      152.70      167.42     33.33 o 
  -6  23   6        8.31      -27.66     27.66 o 
  -5  23   6      633.22      661.84     63.16 o 
  -4  23   6      507.59      431.54     38.73 o 
  -3  23   6      622.54      465.18     38.50 o 
  -2  23   6      411.71      371.20     45.79 o 
  -1  23   6      149.20      123.78     27.85 o 
   0  23   6     2644.93     2825.94    123.80 o 
   1  23   6      987.77      960.43     63.95 o 
   2  23   6       59.21       64.93     24.22 o 
   3  23   6      998.57      941.59     52.29 o 
   4  23   6        0.66      -24.36     24.36 o 
   5  23   6     1227.81     1239.21     71.13 o 
   6  23   6     1770.81     1992.67    105.44 o 
   7  23   6      237.96      259.27     42.17 o 
   8  23   6      180.05      135.76     59.54 o 
   9  23   6     1014.63     1091.09     72.09 o 
  10  23   6      979.88      918.81     71.01 o 
  11  23   6        5.29       22.22     41.58 o 
  12  23   6       99.95       93.24     48.13 o 
  13  23   6      182.53      105.72     55.86 o 
  14  23   6       56.56       24.98     52.18 o 
  15  23   6       52.62      112.13     65.75 o 
 -15  24   6      116.84       50.33     56.17 o 
 -14  24   6       11.95       48.52     54.62 o 
 -13  24   6       66.82       47.50     51.15 o 
 -12  24   6       73.01       35.70     51.15 o 
 -11  24   6      101.35      112.63     48.67 o 
 -10  24   6      241.85      181.78     50.33 o 
  -9  24   6       75.24       82.05     43.08 o 
  -8  24   6     1289.69     1400.28     95.65 o 
  -7  24   6       19.78        8.34     28.94 o 
  -6  24   6      386.11      370.81     40.27 o 
  -5  24   6     1152.49     1188.47    101.85 o 
  -4  24   6     2043.60     1922.10     92.71 o 
  -3  24   6      313.33      277.65     34.31 o 
  -2  24   6     1544.11     1580.40     79.55 o 
  -1  24   6      665.08      739.48     47.66 o 
   0  24   6     1469.94     1642.38     93.16 o 
   1  24   6      567.53      501.58     45.79 o 
   2  24   6      231.80      212.08     36.32 o 
   3  24   6      708.39      783.68     59.84 o 
   4  24   6      100.60      104.82     33.95 o 
   5  24   6       91.36       39.08     29.68 o 
   6  24   6     2028.68     2160.01    112.60 o 
   7  24   6      126.81      196.70     40.99 o 
   8  24   6      489.14      582.73     55.36 o 
   9  24   6      317.00      385.17     52.18 o 
  10  24   6     1085.03     1079.55     76.76 o 
  11  24   6        1.13      -43.99     43.99 o 
  12  24   6       11.72        1.25     47.16 o 
  13  24   6        3.81       42.02     48.99 o 
  14  24   6      432.98      555.42     70.21 o 
  15  24   6      153.71      234.92     73.18 o 
 -15  25   6      153.86      109.68     59.34 o 
 -14  25   6      256.59      264.55     61.45 o 
 -13  25   6       44.28      -16.30     78.67 o 
 -12  25   6       61.81      106.96     51.31 o 
 -11  25   6      251.37      209.27     53.19 o 
 -10  25   6      306.62      341.48     49.74 o 
  -9  25   6       48.49        5.20     44.95 o 
  -8  25   6      105.77      128.07     45.79 o 
  -7  25   6      185.08      162.95     34.03 o 
  -6  25   6      815.85      820.19     54.48 o 
  -5  25   6      158.90      169.38     33.84 o 
  -4  25   6      663.81      727.43     75.00 o 
  -3  25   6      424.32      456.06     45.79 o 
  -2  25   6      244.11      221.23     48.16 o 
  -1  25   6      181.54      196.59     31.53 o 
   0  25   6       16.58        9.24     28.62 o 
   1  25   6        4.09      -26.64     26.64 o 
   2  25   6     1356.99     1157.97     90.01 o 
   3  25   6     2710.72     2932.15    152.99 o 
   4  25   6     1612.33     1560.23    107.31 o 
   5  25   6      204.03      194.63     33.10 o 
   6  25   6     3310.35     2940.75    145.19 o 
   7  25   6      810.60      761.27     60.82 o 
   8  25   6      167.49      132.05     41.58 o 
   9  25   6      331.32      335.26     49.29 o 
  10  25   6      741.31      795.92     65.99 o 
  11  25   6      169.58      172.08     48.67 o 
  12  25   6      485.43      512.03     61.90 o 
  13  25   6       77.66      165.13     66.80 o 
  14  25   6      152.48      242.64     57.66 o 
  15  25   6       77.39       78.21    114.87 o 
 -14  26   6      114.06       93.18     58.74 o 
 -13  26   6       29.10       44.59     53.63 o 
 -12  26   6       46.40      102.57     51.15 o 
 -11  26   6      214.21      230.77     55.07 o 
 -10  26   6      783.58      741.01     58.25 o 
  -9  26   6       50.30       36.19     43.47 o 
  -8  26   6      495.46      514.26     57.96 o 
  -7  26   6       16.86       25.17     31.30 o 
  -6  26   6      702.27      711.45     50.95 o 
  -5  26   6       50.31       27.12     29.95 o 
  -4  26   6       67.13       56.69     30.17 o 
  -3  26   6       89.58       53.68     31.00 o 
  -2  26   6       82.71       52.85     47.37 o 
  -1  26   6      327.93      403.29     60.79 o 
   0  26   6     1482.11     1754.30     93.95 o 
   1  26   6       82.39       91.95     31.01 o 
   2  26   6     2245.38     2207.76    151.59 o 
   3  26   6      221.60      200.83     39.39 o 
   4  26   6     3103.23     2958.82    156.44 o 
   5  26   6     1191.18     1270.10    142.22 o 
   6  26   6      941.32     1103.29     96.46 o 
   7  26   6       13.15       -8.39     37.40 o 
   8  26   6        7.31      -41.62     41.62 o 
   9  26   6       53.37       11.72     40.40 o 
  10  26   6      284.59      314.58     51.31 o 
  11  26   6       20.20      -11.17     43.93 o 
  12  26   6      303.67      290.09     57.51 o 
  13  26   6      443.16      496.51     63.26 o 
  14  26   6      277.61      292.16     63.00 o 
 -14  27   6       86.37       95.48     62.15 o 
 -13  27   6       84.16       96.62     55.26 o 
 -12  27   6       94.96        7.89     52.51 o 
 -11  27   6       92.46        7.43     50.66 o 
 -10  27   6       64.88       49.18     45.79 o 
  -9  27   6      178.93      164.80     41.86 o 
  -8  27   6      388.37      432.31     77.32 o 
  -7  27   6      998.21      908.89     59.37 o 
  -6  27   6      682.54      498.69     60.00 o 
  -5  27   6      301.01      302.16     37.90 o 
  -4  27   6      115.11       91.69     33.61 o 
  -3  27   6       23.33      -11.44     34.09 o 
  -2  27   6      613.13      537.76     65.53 o 
  -1  27   6        1.53      -29.71     29.71 o 
   0  27   6      163.70      267.54     58.42 o 
   1  27   6      690.08      703.41     51.32 o 
   2  27   6     1336.85     1236.21     69.17 o 
   3  27   6      628.27      621.35     66.28 o 
   4  27   6      858.30     1001.73     72.09 o 
   5  27   6       89.96      110.62     62.90 o 
   6  27   6       67.94      -19.36     49.84 o 
   7  27   6       23.36       45.95     57.63 o 
   8  27   6       40.47       67.83     42.82 o 
   9  27   6       69.58       51.73     42.82 o 
  10  27   6      153.72      205.16    125.71 o 
  11  27   6        2.30       36.69     46.79 o 
  12  27   6      208.97      159.87     52.18 o
[truncated: 1,270,302 more chars]
